# Supplementary material for: Inverse design of stochastic, voxelated thermo-viscoelastic digital materials
Source: Nat Commun. 2025 Nov 28;16:11705. doi: 10.1038/s41467-025-66744-2 (PMC12753674; doi:10.1038/s41467-025-66744-2)
Supplement: Supplementary file 3 — Source Data [file 41467_2025_66744_MOESM3_ESM.xlsx]

## Sheet: Figure 1b
Material Curves						Percolation Example
Frequency [Hz]	E' TB	E' 33% VW	E' 66% VW	E' VW		Fit 10e0s
1e-10	481.016	1341.6	1791.68	2094.15		VW Frac	Percolation
1.59228e-10	458.211	1325.83	1782.13	2093.08		0	0
2.53536e-10	435.89	1309.5	1772.88	2091.44		0.010101	0
4.03702e-10	414.31	1292.74	1764.22	2089.02		0.020202	0
6.42807e-10	393.678	1276.08	1755.49	2085.6		0.030303	0
1.02353e-09	374.121	1258.47	1746.4	2081.07		0.040404	0
1.62975e-09	355.682	1238.98	1737.42	2075.67		0.0505051	0
2.59502e-09	338.257	1218.37	1728.47	2070.06		0.0606061	0
4.13201e-09	321.583	1197.41	1718.86	2065.12		0.0707071	0
6.57933e-09	305.306	1175.36	1708.55	2061.08		0.0808081	0
1.04762e-08	289.097	1151.91	1697.87	2057.12		0.0909091	0
1.6681e-08	272.703	1128.05	1686.53	2052.48		0.10101	0
2.65609e-08	256.049	1103.82	1674.15	2047.2		0.111111	0
4.22924e-08	239.146	1078.12	1661.23	2041.75		0.121212	0
6.73415e-08	222.113	1051.38	1648.12	2036.3		0.131313	0
1.07227e-07	205.101	1024.59	1634.32	2030.32		0.141414	0
1.70735e-07	188.296	996.996	1619.63	2023.23		0.151515	0
2.71859e-07	171.873	968.112	1604.65	2015.19		0.161616	0
4.32876e-07	155.995	939.21	1589.24	2006.69		0.171717	0.00399184
6.89261e-07	140.785	910.517	1572.83	1997.7		0.181818	0.0101295
1.0975e-06	126.327	880.945	1555.86	1987.78		0.191919	0.0170374
1.74753e-06	112.656	851.061	1538.93	1977.18		0.20202	0.0244816
2.78256e-06	99.749	821.809	1521.5	1966.79		0.212121	0.0323462
4.43062e-06	87.6079	792.261	1503.45	1956.9		0.222222	0.0405604
7.0548e-06	76.2906	762.203	1485.6	1947.35		0.232323	0.0490756
1.12332e-05	65.8798	732.898	1467.83	1938.46		0.242424	0.0578563
1.78865e-05	56.4697	704.017	1449.4	1930.53		0.252525	0.0668754
2.84804e-05	48.1034	674.647	1430.86	1922.94		0.262626	0.0761113
4.53488e-05	40.8071	645.637	1412.77	1915.36		0.272727	0.0855463
7.22081e-05	34.5582	617.16	1394.28	1908.01		0.282828	0.0951658
0.000114976	29.2771	588.094	1375.01	1900.64		0.292929	0.104957
0.000183074	24.881	558.887	1355.8	1892.63		0.30303	0.11491
0.000291505	21.2311	530.376	1336.48	1884.06		0.313131	0.125015
0.000464159	18.1695	501.883	1316.06	1875.18		0.323232	0.135264
0.000739072	15.572	473.5	1295.04	1865.54		0.333333	0.14565
0.00117681	13.2503	446.106	1274.34	1854.65		0.343434	0.156166
0.00187382	11.1194	419.186	1253.21	1842.82		0.353535	0.166807
0.00298365	9.19014	392.586	1230.9	1830.44		0.363636	0.177566
0.00475081	7.45929	367.178	1208.37	1817.09		0.373737	0.18844
0.00756463	5.97676	342.762	1186.05	1802.6		0.383838	0.199425
0.012045	4.71959	319.269	1162.84	1787.7		0.393939	0.210515
0.0191791	3.62248	297.487	1138.78	1772.65		0.40404	0.221708
0.0305386	2.72182	277.218	1115.14	1756.72		0.414141	0.232999
0.048626	2.01216	258.3	1091.58	1739.91		0.424242	0.244387
0.0774264	1.41797	241.236	1066.9	1723.2		0.434343	0.255868
0.123285	0.948917	225.689	1041.83	1706.43		0.444444	0.267438
0.196304	0.64288	211.427	1017.4	1688.49		0.454545	0.279096
0.312572	0.460887	198.627	992.566	1669.62		0.464646	0.29084
0.497702	0.355	186.777	966.639	1650.81		0.474747	0.302666
0.792483	0.310197	175.571	940.766	1631.49		0.484848	0.314573
1.26186	0.300698	164.994	915.03	1610.41		0.494949	0.326559
2.00923	0.30001	154.714	888.044	1588.19		0.505051	0.338622
3.19927	0.3	144.724	860.049	1566.12		0.515152	0.35076
5.09414	0.3	135.16	832.111	1543.43		0.525253	0.362971
8.11131	0.3	125.963	803.342	1518.51		0.535354	0.375254
12.9155	0.3	117.14	772.795	1491.97		0.545455	0.387608
20.5651	0.3	108.703	741.502	1465.16		0.555556	0.40003
32.7455	0.3	100.625	709.755	1437.07		0.565657	0.412519
52.1401	0.3	92.9199	676.422	1405.64		0.575758	0.425074
83.0218	0.3	85.7113	641.931	1371.18		0.585859	0.437694
132.194	0.3	79.1412	607.328	1334.72		0.59596	0.450378
210.49	0.3	73.1269	571.884	1294.87		0.606061	0.463124
335.16	0.3	67.5671	535.529	1249.91		0.616162	0.475931
533.67	0.3	62.5343	499.634	1200.69		0.626263	0.488798
849.753	0.3	57.9531	464.065	1147.81		0.636364	0.501724
1353.05	0.3	53.7834	428.532	1089.8		0.646465	0.514709
2154.43	0.3	49.9496	394.302	1026.89		0.656566	0.52775
3430.47	0.3	46.2099	361.412	961.219		0.666667	0.540848
5462.28	0.3	42.5797	329.324	893.4		0.676768	0.554001
8697.49	0.3	39.1791	299.095	824.627		0.686869	0.567208
13848.9	0.3	35.931	270.956	757.711		0.69697	0.580469
22051.3	0.3	32.8446	244.42	693.204		0.707071	0.593783
35111.9	0.3	30.0163	220.258	631.887		0.717172	0.607149
55908.1	0.3	27.3944	198.429	575.965		0.727273	0.620566
89021.5	0.3	24.9866	178.263	524.828		0.737374	0.634034
141747	0.3	22.853	160.349	477.658		0.747475	0.647552
225702	0.3	20.9058	144.652	434.536		0.757576	0.661118
359381	0.3	19.1152	130.383	394.336		0.767677	0.674734
572237	0.3	17.5259	117.749	357.201		0.777778	0.688397
911163	0.3	16.0468	106.651	323.172		0.787879	0.702107
1.45083e+06	0.3	14.6156	96.3554	291.204		0.79798	0.715864
2.31013e+06	0.3	13.3107	87.0272	261.7		0.808081	0.729667
3.67838e+06	0.3	12.1235	78.9262	234.677		0.818182	0.743516
5.85702e+06	0.3	10.945	71.606	209.362		0.828283	0.757409
9.32603e+06	0.3	9.81165	65.0793	185.962		0.838384	0.771347
1.48497e+07	0.3	8.8784	59.712	164.16		0.848485	0.785329
2.36449e+07	0.3	8.15936	55.1484	143.609		0.858586	0.799354
3.76494e+07	0.3	7.48941	50.9236	124.936		0.868687	0.813422
5.99484e+07	0.3	6.77725	47.136	108.187		0.878788	0.827532
9.54548e+07	0.3	6.11856	43.7152	93.4453		0.888889	0.841685
1.51991e+08	0.3	5.66902	40.2441	81.2009		0.89899	0.855878
2.42013e+08	0.3	5.47646	36.6881	71.0422		0.909091	0.870113
3.85353e+08	0.3	5.43179	33.4035	62.469		0.919192	0.884388
6.13591e+08	0.3	5.41935	30.4939	55.1274		0.929293	0.898703
9.7701e+08	0.3	5.40378	27.7253	48.2987		0.939394	0.913058
1.55568e+09	0.3	5.37925	25.1046	41.8398		0.949495	0.927453
2.47708e+09	0.3	5.34072	22.9146	36.0223		0.959596	0.941886
3.94421e+09	0.3	5.28067	21.1494	30.9143		0.969697	0.956358
6.28029e+09	0.3	5.18827	19.4926	26.7648		0.979798	0.970867
10000000000	0.3	5.04893	17.8496	23.7837		0.989899	0.985415
						1	1

## Sheet: Figure 3a
Material Curves
Frequency [Hz]	E' TB	E' 16.5% VW	E' 33% VW	E' 50% VW	E' 66% VW	E' 83.5% VW	E' VW
1e-10	481.016	564.168	1341.6	1565.13	1791.68	1935.54	2094.15
1.59228e-10	458.211	540.566	1325.83	1555.11	1782.13	1934.04	2093.08
2.53536e-10	435.89	516.665	1309.5	1543.52	1772.88	1931.74	2091.44
4.03702e-10	414.31	492.66	1292.74	1531.35	1764.22	1928.3	2089.02
6.42807e-10	393.678	468.48	1276.08	1519.56	1755.49	1923.31	2085.6
1.02353e-09	374.121	444.315	1258.47	1507.7	1746.4	1916.46	2081.07
1.62975e-09	355.682	420.295	1238.98	1494.63	1737.42	1907.74	2075.67
2.59502e-09	338.257	396.633	1218.37	1480.59	1728.47	1897.74	2070.06
4.13201e-09	321.583	373.545	1197.41	1466.95	1718.86	1887.47	2065.12
6.57933e-09	305.306	351.026	1175.36	1453.98	1708.55	1877.6	2061.08
1.04762e-08	289.097	329.211	1151.91	1440.24	1697.87	1867.85	2057.12
1.6681e-08	272.703	308.375	1128.05	1424.93	1686.53	1857.9	2052.48
2.65609e-08	256.049	288.419	1103.82	1409.15	1674.15	1847.95	2047.2
4.22924e-08	239.146	269.164	1078.12	1393.96	1661.23	1837.91	2041.75
6.73415e-08	222.113	250.824	1051.38	1378.5	1648.12	1827.62	2036.3
1.07227e-07	205.101	233.343	1024.59	1361.35	1634.32	1817.2	2030.32
1.70735e-07	188.296	216.588	996.996	1343.05	1619.63	1806.54	2023.23
2.71859e-07	171.873	200.541	968.112	1325.11	1604.65	1795.44	2015.19
4.32876e-07	155.995	185.333	939.21	1307.42	1589.24	1783.95	2006.69
6.89261e-07	140.785	170.834	910.517	1288.47	1572.83	1772.14	1997.7
1.0975e-06	126.327	156.931	880.945	1268.32	1555.86	1759.88	1987.78
1.74753e-06	112.656	143.735	851.061	1248.71	1538.93	1746.92	1977.18
2.78256e-06	99.749	131.178	821.809	1229.97	1521.5	1733.54	1966.79
4.43062e-06	87.6079	119.287	792.261	1210.38	1503.45	1720.13	1956.9
7.0548e-06	76.2906	108.02	762.203	1189.41	1485.6	1706.12	1947.35
1.12332e-05	65.8798	97.372	732.898	1168.6	1467.83	1691.07	1938.46
1.78865e-05	56.4697	87.3939	704.017	1148.44	1449.4	1675.73	1930.53
2.84804e-05	48.1034	78.0933	674.647	1127.3	1430.86	1660.47	1922.94
4.53488e-05	40.8071	69.4767	645.637	1104.51	1412.77	1644.42	1915.36
7.22081e-05	34.5582	61.5168	617.16	1081.63	1394.28	1627.31	1908.01
0.000114976	29.2771	54.2689	588.094	1059.4	1375.01	1610.14	1900.64
0.000183074	24.881	47.6735	558.887	1036.33	1355.8	1592.98	1892.63
0.000291505	21.2311	41.6905	530.376	1011.85	1336.48	1574.56	1884.06
0.000464159	18.1695	36.3607	501.883	987.766	1316.06	1554.88	1875.18
0.000739072	15.572	31.6549	473.5	964.957	1295.04	1535.53	1865.54
0.00117681	13.2503	27.4822	446.106	941.842	1274.34	1516.79	1854.65
0.00187382	11.1194	23.8631	419.186	917.753	1253.21	1496.72	1842.82
0.00298365	9.19014	20.7663	392.586	894.297	1230.9	1474.45	1830.44
0.00475081	7.45929	18.1118	367.178	871.854	1208.37	1451.89	1817.09
0.00756463	5.97676	15.8095	342.762	848.592	1186.05	1430.89	1802.6
0.012045	4.71959	13.816	319.269	824.088	1162.84	1410.19	1787.7
0.0191791	3.62248	12.1365	297.487	800.034	1138.78	1387.17	1772.65
0.0305386	2.72182	10.6678	277.218	776.667	1115.14	1362.1	1756.72
0.048626	2.01216	9.35825	258.3	752.258	1091.58	1337.71	1739.91
0.0774264	1.41797	8.23939	241.236	726.816	1066.9	1315.09	1723.2
0.123285	0.948917	7.29112	225.689	702.319	1041.83	1291.79	1706.43
0.196304	0.64288	6.45937	211.427	678.994	1017.4	1265.57	1688.49
0.312572	0.460887	5.67737	198.627	655.19	992.566	1238	1669.62
0.497702	0.355	4.9493	186.777	631.127	966.639	1212.02	1650.81
0.792483	0.310197	4.35097	175.571	608.466	940.766	1187.54	1631.49
1.26186	0.300698	3.87883	164.994	586.692	915.03	1161.29	1610.41
2.00923	0.30001	3.44474	154.714	564.052	888.044	1132.06	1588.19
3.19927	0.3	3.01053	144.724	541.117	860.049	1102.54	1566.12
5.09414	0.3	2.59401	135.16	519.4	832.111	1075.2	1543.43
8.11131	0.3	2.21088	125.963	498.148	803.342	1048.44	1518.51
12.9155	0.3	1.88165	117.14	475.911	772.795	1018.86	1491.97
20.5651	0.3	1.61708	108.703	453.687	741.502	986.841	1465.16
32.7455	0.3	1.39731	100.625	433.018	709.755	955.571	1437.07
52.1401	0.3	1.22176	92.9199	413.073	676.422	925.985	1405.64
83.0218	0.3	1.11756	85.7113	392.564	641.931	895.141	1371.18
132.194	0.3	1.08157	79.1412	372.531	607.328	861.278	1334.72
210.49	0.3	1.07614	73.1269	354.086	571.884	826.711	1294.87
335.16	0.3	1.0759	67.5671	336	535.529	793.491	1249.91
533.67	0.3	1.0759	62.5343	317.062	499.634	759.847	1200.69
849.753	0.3	1.0759	57.9531	298.364	464.065	723.659	1147.81
1353.05	0.3	1.0759	53.7834	280.891	428.532	686.558	1089.8
2154.43	0.3	1.0759	49.9496	263.504	394.302	650.446	1026.89
3430.47	0.3	1.0759	46.2099	245.243	361.412	613.982	961.219
5462.28	0.3	1.0759	42.5797	227.329	329.324	576.04	893.4
8697.49	0.3	1.0759	39.1791	210.798	299.095	538.482	824.627
13848.9	0.3	1.0759	35.931	194.6	270.956	502.147	757.711
22051.3	0.3	1.0759	32.8446	177.838	244.42	465.722	693.204
35111.9	0.3	1.0759	30.0163	161.717	220.258	429.661	631.887
55908.1	0.3	1.0759	27.3944	147.257	198.429	395.271	575.965
89021.5	0.3	1.0759	24.9866	133.44	178.263	361.964	524.828
141747	0.3	1.0759	22.853	119.366	160.349	329.646	477.658
225702	0.3	1.0759	20.9058	106.153	144.652	298.98	434.536
359381	0.3	1.0759	19.1152	94.8521	130.383	269.491	394.336
572237	0.3	1.0759	17.5259	84.572	117.749	241.448	357.201
911163	0.3	1.0759	16.0468	74.2303	106.651	215.469	323.172
1.45083e+06	0.3	1.0759	14.6156	64.5607	96.3554	190.837	291.204
2.31013e+06	0.3	1.0759	13.3107	56.6537	87.0272	167.529	261.7
3.67838e+06	0.3	1.0759	12.1235	50.0437	78.9262	146.082	234.677
5.85702e+06	0.3	1.0759	10.945	43.547	71.606	126.332	209.362
9.32603e+06	0.3	1.0759	9.81165	37.2707	65.0793	108.378	185.962
1.48497e+07	0.3	1.0759	8.8784	32.2331	59.712	92.1571	164.16
2.36449e+07	0.3	1.0759	8.15936	28.7158	55.1484	77.5136	143.609
3.76494e+07	0.3	1.0759	7.48941	25.8202	50.9236	64.6279	124.936
5.99484e+07	0.3	1.0759	6.77725	22.7999	47.136	53.4834	108.187
9.54548e+07	0.3	1.0759	6.11856	19.8781	43.7152	44.0122	93.4453
1.51991e+08	0.3	1.0759	5.66902	17.6812	40.2441	35.9356	81.2009
2.42013e+08	0.3	1.0759	5.47646	16.4679	36.6881	29.1073	71.0422
3.85353e+08	0.3	1.0759	5.43179	15.8063	33.4035	23.4976	62.469
6.13591e+08	0.3	1.0759	5.41935	15.1305	30.4939	18.9381	55.1274
9.7701e+08	0.3	1.0759	5.40378	14.2189	27.7253	15.3252	48.2987
1.55568e+09	0.3	1.0759	5.37925	13.0578	25.1046	12.5259	41.8398
2.47708e+09	0.3	1.0759	5.34072	11.7593	22.9146	10.4306	36.0223
3.94421e+09	0.3	1.0759	5.28067	10.5756	21.1494	8.99714	30.9143
6.28029e+09	0.3	1.0759	5.18827	9.79084	19.4926	8.1734	26.7648
10000000000	0.3	1.0759	5.04893	9.47098	17.8496	7.77881	23.7837

## Sheet: Figure 3b
Material Curves						Percolation Examples
Frequency [Hz]	E' TB	E' 33% VW	E' 66% VW	E' VW		Fit 10e-5s		Fit 10e0s		Fit 10e5s
1e-10	481.016	1341.6	1791.68	2094.15		VW Frac	Percolation	VW Frac	Percolation	VW Frac	Percolation
1.59228e-10	458.211	1325.83	1782.13	2093.08		0	0	0	0	0	0
2.53536e-10	435.89	1309.5	1772.88	2091.44		0.010101	0	0.010101	0	0.010101	0
4.03702e-10	414.31	1292.74	1764.22	2089.02		0.020202	0	0.020202	0	0.020202	0
6.42807e-10	393.678	1276.08	1755.49	2085.6		0.030303	0	0.030303	0	0.030303	0
1.02353e-09	374.121	1258.47	1746.4	2081.07		0.040404	0	0.040404	0	0.040404	0
1.62975e-09	355.682	1238.98	1737.42	2075.67		0.0505051	0	0.0505051	0	0.0505051	0
2.59502e-09	338.257	1218.37	1728.47	2070.06		0.0606061	0	0.0606061	0	0.0606061	0
4.13201e-09	321.583	1197.41	1718.86	2065.12		0.0707071	0	0.0707071	0	0.0707071	0
6.57933e-09	305.306	1175.36	1708.55	2061.08		0.0808081	0	0.0808081	0	0.0808081	0
1.04762e-08	289.097	1151.91	1697.87	2057.12		0.0909091	0	0.0909091	0	0.0909091	0
1.6681e-08	272.703	1128.05	1686.53	2052.48		0.10101	0	0.10101	0	0.10101	0
2.65609e-08	256.049	1103.82	1674.15	2047.2		0.111111	0	0.111111	0	0.111111	0
4.22924e-08	239.146	1078.12	1661.23	2041.75		0.121212	0	0.121212	0	0.121212	0
6.73415e-08	222.113	1051.38	1648.12	2036.3		0.131313	0	0.131313	0	0.131313	0
1.07227e-07	205.101	1024.59	1634.32	2030.32		0.141414	0	0.141414	0	0.141414	0
1.70735e-07	188.296	996.996	1619.63	2023.23		0.151515	0	0.151515	0	0.151515	0
2.71859e-07	171.873	968.112	1604.65	2015.19		0.161616	0	0.161616	0	0.161616	0
4.32876e-07	155.995	939.21	1589.24	2006.69		0.171717	0.104644	0.171717	0.00399184	0.171717	0.00446221
6.89261e-07	140.785	910.517	1572.83	1997.7		0.181818	0.153101	0.181818	0.0101295	0.181818	0.0111125
1.0975e-06	126.327	880.945	1555.86	1987.78		0.191919	0.189347	0.191919	0.0170374	0.191919	0.0184956
1.74753e-06	112.656	851.061	1538.93	1977.18		0.20202	0.219581	0.20202	0.0244816	0.20202	0.0263834
2.78256e-06	99.749	821.809	1521.5	1966.79		0.212121	0.246057	0.212121	0.0323462	0.212121	0.0346638
4.43062e-06	87.6079	792.261	1503.45	1956.9		0.222222	0.269896	0.222222	0.0405604	0.222222	0.0432686
7.0548e-06	76.2906	762.203	1485.6	1947.35		0.232323	0.291755	0.232323	0.0490756	0.232323	0.0521515
1.12332e-05	65.8798	732.898	1467.83	1938.46		0.242424	0.312055	0.242424	0.0578563	0.242424	0.0612788
1.78865e-05	56.4697	704.017	1449.4	1930.53		0.252525	0.331087	0.252525	0.0668754	0.252525	0.0706248
2.84804e-05	48.1034	674.647	1430.86	1922.94		0.262626	0.349061	0.262626	0.0761113	0.262626	0.0801691
4.53488e-05	40.8071	645.637	1412.77	1915.36		0.272727	0.366135	0.272727	0.0855463	0.272727	0.089895
7.22081e-05	34.5582	617.16	1394.28	1908.01		0.282828	0.382431	0.282828	0.0951658	0.282828	0.0997888
0.000114976	29.2771	588.094	1375.01	1900.64		0.292929	0.398047	0.292929	0.104957	0.292929	0.109839
0.000183074	24.881	558.887	1355.8	1892.63		0.30303	0.41306	0.30303	0.11491	0.30303	0.120035
0.000291505	21.2311	530.376	1336.48	1884.06		0.313131	0.427535	0.313131	0.125015	0.313131	0.130369
0.000464159	18.1695	501.883	1316.06	1875.18		0.323232	0.441525	0.323232	0.135264	0.323232	0.140833
0.000739072	15.572	473.5	1295.04	1865.54		0.333333	0.455077	0.333333	0.14565	0.333333	0.15142
0.00117681	13.2503	446.106	1274.34	1854.65		0.343434	0.468228	0.343434	0.156166	0.343434	0.162125
0.00187382	11.1194	419.186	1253.21	1842.82		0.353535	0.481011	0.353535	0.166807	0.353535	0.172941
0.00298365	9.19014	392.586	1230.9	1830.44		0.363636	0.493457	0.363636	0.177566	0.363636	0.183865
0.00475081	7.45929	367.178	1208.37	1817.09		0.373737	0.505589	0.373737	0.18844	0.373737	0.194891
0.00756463	5.97676	342.762	1186.05	1802.6		0.383838	0.517431	0.383838	0.199425	0.383838	0.206016
0.012045	4.71959	319.269	1162.84	1787.7		0.393939	0.529003	0.393939	0.210515	0.393939	0.217235
0.0191791	3.62248	297.487	1138.78	1772.65		0.40404	0.540321	0.40404	0.221708	0.40404	0.228546
0.0305386	2.72182	277.218	1115.14	1756.72		0.414141	0.551401	0.414141	0.232999	0.414141	0.239946
0.048626	2.01216	258.3	1091.58	1739.91		0.424242	0.562259	0.424242	0.244387	0.424242	0.251431
0.0774264	1.41797	241.236	1066.9	1723.2		0.434343	0.572907	0.434343	0.255868	0.434343	0.262999
0.123285	0.948917	225.689	1041.83	1706.43		0.444444	0.583356	0.444444	0.267438	0.444444	0.274647
0.196304	0.64288	211.427	1017.4	1688.49		0.454545	0.593617	0.454545	0.279096	0.454545	0.286373
0.312572	0.460887	198.627	992.566	1669.62		0.464646	0.603699	0.464646	0.29084	0.464646	0.298175
0.497702	0.355	186.777	966.639	1650.81		0.474747	0.613613	0.474747	0.302666	0.474747	0.31005
0.792483	0.310197	175.571	940.766	1631.49		0.484848	0.623365	0.484848	0.314573	0.484848	0.321997
1.26186	0.300698	164.994	915.03	1610.41		0.494949	0.632964	0.494949	0.326559	0.494949	0.334014
2.00923	0.30001	154.714	888.044	1588.19		0.505051	0.642417	0.505051	0.338622	0.505051	0.346098
3.19927	0.3	144.724	860.049	1566.12		0.515152	0.651729	0.515152	0.35076	0.515152	0.35825
5.09414	0.3	135.16	832.111	1543.43		0.525253	0.660907	0.525253	0.362971	0.525253	0.370466
8.11131	0.3	125.963	803.342	1518.51		0.535354	0.669957	0.535354	0.375254	0.535354	0.382746
12.9155	0.3	117.14	772.795	1491.97		0.545455	0.678884	0.545455	0.387608	0.545455	0.395087
20.5651	0.3	108.703	741.502	1465.16		0.555556	0.687692	0.555556	0.40003	0.555556	0.40749
32.7455	0.3	100.625	709.755	1437.07		0.565657	0.696386	0.565657	0.412519	0.565657	0.419952
52.1401	0.3	92.9199	676.422	1405.64		0.575758	0.704971	0.575758	0.425074	0.575758	0.432472
83.0218	0.3	85.7113	641.931	1371.18		0.585859	0.71345	0.585859	0.437694	0.585859	0.445049
132.194	0.3	79.1412	607.328	1334.72		0.59596	0.721827	0.59596	0.450378	0.59596	0.457681
210.49	0.3	73.1269	571.884	1294.87		0.606061	0.730106	0.606061	0.463124	0.606061	0.470369
335.16	0.3	67.5671	535.529	1249.91		0.616162	0.738291	0.616162	0.475931	0.616162	0.483111
533.67	0.3	62.5343	499.634	1200.69		0.626263	0.746383	0.626263	0.488798	0.626263	0.495905
849.753	0.3	57.9531	464.065	1147.81		0.636364	0.754387	0.636364	0.501724	0.636364	0.508752
1353.05	0.3	53.7834	428.532	1089.8		0.646465	0.762305	0.646465	0.514709	0.646465	0.521649
2154.43	0.3	49.9496	394.302	1026.89		0.656566	0.77014	0.656566	0.52775	0.656566	0.534597
3430.47	0.3	46.2099	361.412	961.219		0.666667	0.777894	0.666667	0.540848	0.666667	0.547593
5462.28	0.3	42.5797	329.324	893.4		0.676768	0.78557	0.676768	0.554001	0.676768	0.560639
8697.49	0.3	39.1791	299.095	824.627		0.686869	0.79317	0.686869	0.567208	0.686869	0.573732
13848.9	0.3	35.931	270.956	757.711		0.69697	0.800696	0.69697	0.580469	0.69697	0.586872
22051.3	0.3	32.8446	244.42	693.204		0.707071	0.808151	0.707071	0.593783	0.707071	0.600058
35111.9	0.3	30.0163	220.258	631.887		0.717172	0.815536	0.717172	0.607149	0.717172	0.61329
55908.1	0.3	27.3944	198.429	575.965		0.727273	0.822853	0.727273	0.620566	0.727273	0.626566
89021.5	0.3	24.9866	178.263	524.828		0.737374	0.830104	0.737374	0.634034	0.737374	0.639887
141747	0.3	22.853	160.349	477.658		0.747475	0.837292	0.747475	0.647552	0.747475	0.653251
225702	0.3	20.9058	144.652	434.536		0.757576	0.844416	0.757576	0.661118	0.757576	0.666659
359381	0.3	19.1152	130.383	394.336		0.767677	0.85148	0.767677	0.674734	0.767677	0.680108
572237	0.3	17.5259	117.749	357.201		0.777778	0.858484	0.777778	0.688397	0.777778	0.6936
911163	0.3	16.0468	106.651	323.172		0.787879	0.865431	0.787879	0.702107	0.787879	0.707133
1.45083e+06	0.3	14.6156	96.3554	291.204		0.79798	0.872321	0.79798	0.715864	0.79798	0.720706
2.31013e+06	0.3	13.3107	87.0272	261.7		0.808081	0.879155	0.808081	0.729667	0.808081	0.73432
3.67838e+06	0.3	12.1235	78.9262	234.677		0.818182	0.885936	0.818182	0.743516	0.818182	0.747973
5.85702e+06	0.3	10.945	71.606	209.362		0.828283	0.892664	0.828283	0.757409	0.828283	0.761665
9.32603e+06	0.3	9.81165	65.0793	185.962		0.838384	0.899341	0.838384	0.771347	0.838384	0.775396
1.48497e+07	0.3	8.8784	59.712	164.16		0.848485	0.905967	0.848485	0.785329	0.848485	0.789165
2.36449e+07	0.3	8.15936	55.1484	143.609		0.858586	0.912545	0.858586	0.799354	0.858586	0.802972
3.76494e+07	0.3	7.48941	50.9236	124.936		0.868687	0.919074	0.868687	0.813422	0.868687	0.816817
5.99484e+07	0.3	6.77725	47.136	108.187		0.878788	0.925556	0.878788	0.827532	0.878788	0.830698
9.54548e+07	0.3	6.11856	43.7152	93.4453		0.888889	0.931992	0.888889	0.841685	0.888889	0.844615
1.51991e+08	0.3	5.66902	40.2441	81.2009		0.89899	0.938383	0.89899	0.855878	0.89899	0.858569
2.42013e+08	0.3	5.47646	36.6881	71.0422		0.909091	0.944729	0.909091	0.870113	0.909091	0.872558
3.85353e+08	0.3	5.43179	33.4035	62.469		0.919192	0.951033	0.919192	0.884388	0.919192	0.886582
6.13591e+08	0.3	5.41935	30.4939	55.1274		0.929293	0.957294	0.929293	0.898703	0.929293	0.900641
9.7701e+08	0.3	5.40378	27.7253	48.2987		0.939394	0.963513	0.939394	0.913058	0.939394	0.914735
1.55568e+09	0.3	5.37925	25.1046	41.8398		0.949495	0.969692	0.949495	0.927453	0.949495	0.928862
2.47708e+09	0.3	5.34072	22.9146	36.0223		0.959596	0.97583	0.959596	0.941886	0.959596	0.943024
3.94421e+09	0.3	5.28067	21.1494	30.9143		0.969697	0.98193	0.969697	0.956358	0.969697	0.957219
6.28029e+09	0.3	5.18827	19.4926	26.7648		0.979798	0.987991	0.979798	0.970867	0.979798	0.971447
10000000000	0.3	5.04893	17.8496	23.7837		0.989899	0.994014	0.989899	0.985415	0.989899	0.985707
						1	1	1	1	1	1

## Sheet: Figure 3c
Percolation Map
Time	Temperature	Mu
1e-10	-20	0.462184
1.26038e-10	-20	0.462184
1.58857e-10	-20	0.462184
2.0022e-10	-20	0.462184
2.52354e-10	-20	0.462184
3.18063e-10	-20	0.462184
4.00881e-10	-20	0.462184
5.05263e-10	-20	0.462184
6.36825e-10	-20	0.462184
8.02643e-10	-20	0.462184
1.01164e-09	-20	0.462184
1.27505e-09	-20	0.462184
1.60705e-09	-20	0.462184
2.0255e-09	-20	0.462184
2.55291e-09	-20	0.462184
3.21764e-09	-20	0.462184
4.05546e-09	-20	0.462184
5.11143e-09	-20	0.462184
6.44236e-09	-20	0.462184
8.11984e-09	-20	0.462184
1.02341e-08	-20	0.462184
1.28989e-08	-20	0.462184
1.62576e-08	-20	0.462184
2.04907e-08	-20	0.462184
2.58262e-08	-20	0.462184
3.25509e-08	-20	0.462184
4.10266e-08	-20	0.462184
5.17092e-08	-20	0.462184
6.51734e-08	-20	0.462184
8.21434e-08	-20	0.462184
1.03532e-07	-20	0.462184
1.3049e-07	-20	0.462184
1.64468e-07	-20	0.462184
2.07292e-07	-20	0.462184
2.61268e-07	-20	0.462184
3.29297e-07	-20	0.462184
4.1504e-07	-20	0.462184
5.2311e-07	-20	0.462184
6.59319e-07	-20	0.462184
8.30994e-07	-20	0.462184
1.04737e-06	-20	0.462184
1.32009e-06	-20	0.462184
1.66382e-06	-20	0.462184
2.09705e-06	-20	0.462184
2.64308e-06	-20	0.462184
3.33129e-06	-20	0.462184
4.19871e-06	-20	0.462184
5.29198e-06	-20	0.462184
6.66992e-06	-20	0.462184
8.40665e-06	-20	0.462184
1.05956e-05	-20	0.462184
1.33545e-05	-20	0.462184
1.68318e-05	-20	0.462184
2.12145e-05	-20	0.462184
2.67384e-05	-20	0.462184
3.37006e-05	-20	0.462184
4.24757e-05	-20	0.462184
5.35357e-05	-20	0.462184
6.74754e-05	-20	0.462184
8.50449e-05	-20	0.462184
0.000107189	-20	0.462184
0.000135099	-20	0.462184
0.000170277	-20	0.462184
0.000214614	-20	0.462184
0.000270496	-20	0.462184
0.000340929	-20	0.462184
0.0004297	-20	0.462184
0.000541587	-20	0.462184
0.000682607	-20	0.462184
0.000860346	-20	0.462184
0.00108437	-20	0.462183
0.00136672	-20	0.462183
0.00172259	-20	0.462183
0.00217112	-20	0.462183
0.00273644	-20	0.462182
0.00344896	-20	0.462182
0.00434701	-20	0.462182
0.0054789	-20	0.462181
0.00690551	-20	0.46218
0.00870359	-20	0.462179
0.0109699	-20	0.462178
0.0138262	-20	0.462176
0.0174263	-20	0.462174
0.0219639	-20	0.462171
0.0276829	-20	0.462168
0.034891	-20	0.462164
0.043976	-20	0.462159
0.0554266	-20	0.462152
0.0698588	-20	0.462144
0.0880488	-20	0.462133
0.110975	-20	0.46212
0.139871	-20	0.462103
0.176291	-20	0.462082
0.222195	-20	0.462055
0.28005	-20	0.462022
0.352971	-20	0.46198
0.444878	-20	0.461927
0.560717	-20	0.461861
0.706718	-20	0.461777
0.890735	-20	0.461672
1.12267	-20	0.461541
1.41499	-20	0.461376
1.78343	-20	0.46117
2.24781	-20	0.460913
2.8331	-20	0.460594
3.57079	-20	0.460197
4.50056	-20	0.459706
5.67243	-20	0.459104
7.14943	-20	0.458368
9.01102	-20	0.457478
11.3573	-20	0.456411
14.3146	-20	0.455152
18.0419	-20	0.453691
22.7397	-20	0.452035
28.6607	-20	0.450216
36.1234	-20	0.448315
45.5294	-20	0.446414
57.3844	-20	0.444688
72.3263	-20	0.443345
91.1589	-20	0.442622
114.895	-20	0.442743
144.812	-20	0.443858
182.518	-20	0.445983
230.043	-20	0.448959
289.942	-20	0.45246
365.438	-20	0.456067
460.592	-20	0.459416
580.523	-20	0.46226
731.681	-20	0.464564
922.198	-20	0.466469
1162.32	-20	0.468201
1464.97	-20	0.469947
1846.42	-20	0.47179
2327.2	-20	0.473704
2933.17	-20	0.475618
3696.91	-20	0.477468
4659.53	-20	0.479252
5872.79	-20	0.481039
7401.96	-20	0.48295
9329.3	-20	0.485081
11758.5	-20	0.487434
14820.2	-20	0.489902
18679.1	-20	0.492334
23542.9	-20	0.494635
29673	-20	0.496827
37399.4	-20	0.499065
47137.5	-20	0.501548
59411.3	-20	0.504528
74881	-20	0.508138
94378.8	-20	0.512365
118953	-20	0.517036
149927	-20	0.521903
188965	-20	0.526776
238169	-20	0.531616
300184	-20	0.536527
378346	-20	0.541642
476861	-20	0.546976
601028	-20	0.552491
757525	-20	0.558129
954772	-20	0.563893
1.20338e+06	-20	0.569847
1.51672e+06	-20	0.576072
1.91164e+06	-20	0.582607
2.4094e+06	-20	0.589408
3.03677e+06	-20	0.596325
3.82749e+06	-20	0.603135
4.82411e+06	-20	0.609635
6.08022e+06	-20	0.61574
7.66341e+06	-20	0.621545
9.65883e+06	-20	0.627292
1.21738e+07	-20	0.633257
1.53437e+07	-20	0.639611
1.93389e+07	-20	0.646343
2.43744e+07	-20	0.653291
3.07211e+07	-20	0.660241
3.87204e+07	-20	0.667032
4.88025e+07	-20	0.673624
6.15099e+07	-20	0.680104
7.7526e+07	-20	0.686599
9.77124e+07	-20	0.693162
1.23155e+08	-20	0.69973
1.55223e+08	-20	0.706212
1.9564e+08	-20	0.712631
2.46581e+08	-20	0.719189
3.10787e+08	-20	0.726184
3.9171e+08	-20	0.733844
4.93705e+08	-20	0.742184
6.22257e+08	-20	0.750973
7.84282e+08	-20	0.759819
9.88496e+08	-20	0.768313
1.24588e+09	-20	0.776186
1.57029e+09	-20	0.783454
1.97917e+09	-20	0.790461
2.49451e+09	-20	0.797762
3.14404e+09	-20	0.805842
3.96269e+09	-20	0.814852
4.99451e+09	-20	0.82455
6.29499e+09	-20	0.834497
7.9341e+09	-20	0.844341
10000000000	-20	0.853976
1e-10	-19	0.462184
1.26038e-10	-19	0.462184
1.58857e-10	-19	0.462184
2.0022e-10	-19	0.462184
2.52354e-10	-19	0.462184
3.18063e-10	-19	0.462184
4.00881e-10	-19	0.462184
5.05263e-10	-19	0.462184
6.36825e-10	-19	0.462184
8.02643e-10	-19	0.462184
1.01164e-09	-19	0.462184
1.27505e-09	-19	0.462184
1.60705e-09	-19	0.462184
2.0255e-09	-19	0.462184
2.55291e-09	-19	0.462184
3.21764e-09	-19	0.462184
4.05546e-09	-19	0.462184
5.11143e-09	-19	0.462184
6.44236e-09	-19	0.462184
8.11984e-09	-19	0.462184
1.02341e-08	-19	0.462184
1.28989e-08	-19	0.462184
1.62576e-08	-19	0.462184
2.04907e-08	-19	0.462184
2.58262e-08	-19	0.462184
3.25509e-08	-19	0.462184
4.10266e-08	-19	0.462184
5.17092e-08	-19	0.462184
6.51734e-08	-19	0.462184
8.21434e-08	-19	0.462184
1.03532e-07	-19	0.462184
1.3049e-07	-19	0.462184
1.64468e-07	-19	0.462184
2.07292e-07	-19	0.462184
2.61268e-07	-19	0.462184
3.29297e-07	-19	0.462184
4.1504e-07	-19	0.462184
5.2311e-07	-19	0.462184
6.59319e-07	-19	0.462184
8.30994e-07	-19	0.462184
1.04737e-06	-19	0.462184
1.32009e-06	-19	0.462184
1.66382e-06	-19	0.462184
2.09705e-06	-19	0.462184
2.64308e-06	-19	0.462184
3.33129e-06	-19	0.462184
4.19871e-06	-19	0.462184
5.29198e-06	-19	0.462184
6.66992e-06	-19	0.462184
8.40665e-06	-19	0.462184
1.05956e-05	-19	0.462184
1.33545e-05	-19	0.462184
1.68318e-05	-19	0.462184
2.12145e-05	-19	0.462184
2.67384e-05	-19	0.462184
3.37006e-05	-19	0.462184
4.24757e-05	-19	0.462184
5.35357e-05	-19	0.462184
6.74754e-05	-19	0.462184
8.50449e-05	-19	0.462184
0.000107189	-19	0.462184
0.000135099	-19	0.462184
0.000170277	-19	0.462184
0.000214614	-19	0.462184
0.000270496	-19	0.462184
0.000340929	-19	0.462184
0.0004297	-19	0.462184
0.000541587	-19	0.462183
0.000682607	-19	0.462183
0.000860346	-19	0.462183
0.00108437	-19	0.462183
0.00136672	-19	0.462182
0.00172259	-19	0.462182
0.00217112	-19	0.462181
0.00273644	-19	0.462181
0.00344896	-19	0.46218
0.00434701	-19	0.462179
0.0054789	-19	0.462177
0.00690551	-19	0.462175
0.00870359	-19	0.462173
0.0109699	-19	0.46217
0.0138262	-19	0.462167
0.0174263	-19	0.462162
0.0219639	-19	0.462156
0.0276829	-19	0.462149
0.034891	-19	0.46214
0.043976	-19	0.462128
0.0554266	-19	0.462114
0.0698588	-19	0.462096
0.0880488	-19	0.462073
0.110975	-19	0.462044
0.139871	-19	0.462007
0.176291	-19	0.461961
0.222195	-19	0.461904
0.28005	-19	0.461831
0.352971	-19	0.46174
0.444878	-19	0.461626
0.560717	-19	0.461482
0.706718	-19	0.461303
0.890735	-19	0.461079
1.12267	-19	0.460799
1.41499	-19	0.460451
1.78343	-19	0.46002
2.24781	-19	0.459488
2.8331	-19	0.458835
3.57079	-19	0.458041
4.50056	-19	0.457082
5.67243	-19	0.455937
7.14943	-19	0.454592
9.01102	-19	0.453042
11.3573	-19	0.451299
14.3146	-19	0.449406
18.0419	-19	0.447456
22.7397	-19	0.44555
28.6607	-19	0.44388
36.1234	-19	0.442673
45.5294	-19	0.442171
57.3844	-19	0.442589
72.3263	-19	0.444042
91.1589	-19	0.446485
114.895	-19	0.449684
144.812	-19	0.453247
182.518	-19	0.456771
230.043	-19	0.459911
289.942	-19	0.46252
365.438	-19	0.464644
460.592	-19	0.466462
580.523	-19	0.468178
731.681	-19	0.469926
922.198	-19	0.47173
1162.32	-19	0.473538
1464.97	-19	0.475288
1846.42	-19	0.476964
2327.2	-19	0.478637
2933.17	-19	0.48044
3696.91	-19	0.482502
4659.53	-19	0.484861
5872.79	-19	0.487426
7401.96	-19	0.490033
9329.3	-19	0.492534
11758.5	-19	0.494878
14820.2	-19	0.497138
18679.1	-19	0.499497
23542.9	-19	0.502179
29673	-19	0.505402
37399.4	-19	0.509256
47137.5	-19	0.513673
59411.3	-19	0.518462
74881	-19	0.523406
94378.8	-19	0.528387
118953	-19	0.533423
149927	-19	0.538603
188965	-19	0.543989
238169	-19	0.549507
300184	-19	0.555081
378346	-19	0.560674
476861	-19	0.566347
601028	-19	0.572237
757525	-19	0.578485
954772	-19	0.585145
1.20338e+06	-19	0.592114
1.51672e+06	-19	0.599146
1.91164e+06	-19	0.605953
2.4094e+06	-19	0.612346
3.03677e+06	-19	0.618323
3.82749e+06	-19	0.624062
4.82411e+06	-19	0.629841
6.08022e+06	-19	0.635897
7.66341e+06	-19	0.64233
9.65883e+06	-19	0.649083
1.21738e+07	-19	0.655997
1.53437e+07	-19	0.662904
1.93389e+07	-19	0.669698
2.43744e+07	-19	0.676392
3.07211e+07	-19	0.68308
3.87204e+07	-19	0.689825
4.88025e+07	-19	0.696564
6.15099e+07	-19	0.70315
7.7526e+07	-19	0.709513
9.77124e+07	-19	0.7158
1.23155e+08	-19	0.722359
1.55223e+08	-19	0.729561
1.9564e+08	-19	0.737595
2.46581e+08	-19	0.746353
3.10787e+08	-19	0.755477
3.9171e+08	-19	0.764501
4.93705e+08	-19	0.773013
6.22257e+08	-19	0.780816
7.84282e+08	-19	0.788038
9.88496e+08	-19	0.795133
1.24588e+09	-19	0.802682
1.57029e+09	-19	0.811102
1.97917e+09	-19	0.820433
2.49451e+09	-19	0.830371
3.14404e+09	-19	0.840501
3.96269e+09	-19	0.850543
4.99451e+09	-19	0.860431
6.29499e+09	-19	0.870231
7.9341e+09	-19	0.880022
10000000000	-19	0.889886
1e-10	-18	0.462184
1.26038e-10	-18	0.462184
1.58857e-10	-18	0.462184
2.0022e-10	-18	0.462184
2.52354e-10	-18	0.462184
3.18063e-10	-18	0.462184
4.00881e-10	-18	0.462184
5.05263e-10	-18	0.462184
6.36825e-10	-18	0.462184
8.02643e-10	-18	0.462184
1.01164e-09	-18	0.462184
1.27505e-09	-18	0.462184
1.60705e-09	-18	0.462184
2.0255e-09	-18	0.462184
2.55291e-09	-18	0.462184
3.21764e-09	-18	0.462184
4.05546e-09	-18	0.462184
5.11143e-09	-18	0.462184
6.44236e-09	-18	0.462184
8.11984e-09	-18	0.462184
1.02341e-08	-18	0.462184
1.28989e-08	-18	0.462184
1.62576e-08	-18	0.462184
2.04907e-08	-18	0.462184
2.58262e-08	-18	0.462184
3.25509e-08	-18	0.462184
4.10266e-08	-18	0.462184
5.17092e-08	-18	0.462184
6.51734e-08	-18	0.462184
8.21434e-08	-18	0.462184
1.03532e-07	-18	0.462184
1.3049e-07	-18	0.462184
1.64468e-07	-18	0.462184
2.07292e-07	-18	0.462184
2.61268e-07	-18	0.462184
3.29297e-07	-18	0.462184
4.1504e-07	-18	0.462184
5.2311e-07	-18	0.462184
6.59319e-07	-18	0.462184
8.30994e-07	-18	0.462184
1.04737e-06	-18	0.462184
1.32009e-06	-18	0.462184
1.66382e-06	-18	0.462184
2.09705e-06	-18	0.462184
2.64308e-06	-18	0.462184
3.33129e-06	-18	0.462184
4.19871e-06	-18	0.462184
5.29198e-06	-18	0.462184
6.66992e-06	-18	0.462184
8.40665e-06	-18	0.462184
1.05956e-05	-18	0.462184
1.33545e-05	-18	0.462184
1.68318e-05	-18	0.462184
2.12145e-05	-18	0.462184
2.67384e-05	-18	0.462184
3.37006e-05	-18	0.462184
4.24757e-05	-18	0.462184
5.35357e-05	-18	0.462184
6.74754e-05	-18	0.462184
8.50449e-05	-18	0.462184
0.000107189	-18	0.462184
0.000135099	-18	0.462184
0.000170277	-18	0.462184
0.000214614	-18	0.462183
0.000270496	-18	0.462183
0.000340929	-18	0.462183
0.0004297	-18	0.462183
0.000541587	-18	0.462183
0.000682607	-18	0.462182
0.000860346	-18	0.462182
0.00108437	-18	0.462181
0.00136672	-18	0.46218
0.00172259	-18	0.462179
0.00217112	-18	0.462178
0.00273644	-18	0.462176
0.00344896	-18	0.462174
0.00434701	-18	0.462172
0.0054789	-18	0.462169
0.00690551	-18	0.462165
0.00870359	-18	0.46216
0.0109699	-18	0.462153
0.0138262	-18	0.462145
0.0174263	-18	0.462135
0.0219639	-18	0.462122
0.0276829	-18	0.462106
0.034891	-18	0.462086
0.043976	-18	0.462061
0.0554266	-18	0.462028
0.0698588	-18	0.461988
0.0880488	-18	0.461937
0.110975	-18	0.461873
0.139871	-18	0.461793
0.176291	-18	0.461692
0.222195	-18	0.461566
0.28005	-18	0.461408
0.352971	-18	0.461209
0.444878	-18	0.460962
0.560717	-18	0.460654
0.706718	-18	0.460271
0.890735	-18	0.459797
1.12267	-18	0.459214
1.41499	-18	0.458501
1.78343	-18	0.457635
2.24781	-18	0.456595
2.8331	-18	0.455361
3.57079	-18	0.45392
4.50056	-18	0.452275
5.67243	-18	0.450448
7.14943	-18	0.448507
9.01102	-18	0.446523
11.3573	-18	0.444654
14.3146	-18	0.443099
18.0419	-18	0.442091
22.7397	-18	0.441867
28.6607	-18	0.44261
36.1234	-18	0.444382
45.5294	-18	0.447069
57.3844	-18	0.450379
72.3263	-18	0.4539
91.1589	-18	0.457256
114.895	-18	0.460174
144.812	-18	0.462583
182.518	-18	0.46458
230.043	-18	0.466352
289.942	-18	0.468068
365.438	-18	0.46981
460.592	-18	0.471556
580.523	-18	0.47324
731.681	-18	0.474821
922.198	-18	0.476351
1162.32	-18	0.477973
1464.97	-18	0.479861
1846.42	-18	0.482115
2327.2	-18	0.484692
2933.17	-18	0.48743
3696.91	-18	0.490142
4659.53	-18	0.492705
5872.79	-18	0.49511
7401.96	-18	0.49747
9329.3	-18	0.499988
11758.5	-18	0.502896
14820.2	-18	0.506361
18679.1	-18	0.510419
23542.9	-18	0.514963
29673	-18	0.519819
37399.4	-18	0.524836
47137.5	-18	0.529963
59411.3	-18	0.535232
74881	-18	0.540696
94378.8	-18	0.546297
118953	-18	0.551937
149927	-18	0.557515
188965	-18	0.563029
238169	-18	0.568603
300184	-18	0.57445
378346	-18	0.580759
476861	-18	0.587559
601028	-18	0.594665
757525	-18	0.601747
954772	-18	0.608498
1.20338e+06	-18	0.614784
1.51672e+06	-18	0.620685
1.91164e+06	-18	0.626435
2.4094e+06	-18	0.632295
3.03677e+06	-18	0.638443
3.82749e+06	-18	0.644916
4.82411e+06	-18	0.651641
6.08022e+06	-18	0.65849
7.66341e+06	-18	0.665352
9.65883e+06	-18	0.672191
1.21738e+07	-18	0.679056
1.53437e+07	-18	0.686008
1.93389e+07	-18	0.693001
2.43744e+07	-18	0.699856
3.07211e+07	-18	0.70639
3.87204e+07	-18	0.71261
4.88025e+07	-18	0.718804
6.15099e+07	-18	0.72543
7.7526e+07	-18	0.732887
9.77124e+07	-18	0.741292
1.23155e+08	-18	0.750424
1.55223e+08	-18	0.759824
1.9564e+08	-18	0.768979
2.46581e+08	-18	0.777498
3.10787e+08	-18	0.785267
3.9171e+08	-18	0.792526
4.93705e+08	-18	0.799788
6.22257e+08	-18	0.807605
7.84282e+08	-18	0.816304
9.88496e+08	-18	0.825857
1.24588e+09	-18	0.835968
1.57029e+09	-18	0.846286
1.97917e+09	-18	0.856581
2.49451e+09	-18	0.866774
3.14404e+09	-18	0.876847
3.96269e+09	-18	0.886791
4.99451e+09	-18	0.89667
6.29499e+09	-18	0.906712
7.9341e+09	-18	0.917283
10000000000	-18	0.928718
1e-10	-17	0.462184
1.26038e-10	-17	0.462184
1.58857e-10	-17	0.462184
2.0022e-10	-17	0.462184
2.52354e-10	-17	0.462184
3.18063e-10	-17	0.462184
4.00881e-10	-17	0.462184
5.05263e-10	-17	0.462184
6.36825e-10	-17	0.462184
8.02643e-10	-17	0.462184
1.01164e-09	-17	0.462184
1.27505e-09	-17	0.462184
1.60705e-09	-17	0.462184
2.0255e-09	-17	0.462184
2.55291e-09	-17	0.462184
3.21764e-09	-17	0.462184
4.05546e-09	-17	0.462184
5.11143e-09	-17	0.462184
6.44236e-09	-17	0.462184
8.11984e-09	-17	0.462184
1.02341e-08	-17	0.462184
1.28989e-08	-17	0.462184
1.62576e-08	-17	0.462184
2.04907e-08	-17	0.462184
2.58262e-08	-17	0.462184
3.25509e-08	-17	0.462184
4.10266e-08	-17	0.462184
5.17092e-08	-17	0.462184
6.51734e-08	-17	0.462184
8.21434e-08	-17	0.462184
1.03532e-07	-17	0.462184
1.3049e-07	-17	0.462184
1.64468e-07	-17	0.462184
2.07292e-07	-17	0.462184
2.61268e-07	-17	0.462184
3.29297e-07	-17	0.462184
4.1504e-07	-17	0.462184
5.2311e-07	-17	0.462184
6.59319e-07	-17	0.462184
8.30994e-07	-17	0.462184
1.04737e-06	-17	0.462184
1.32009e-06	-17	0.462184
1.66382e-06	-17	0.462184
2.09705e-06	-17	0.462184
2.64308e-06	-17	0.462184
3.33129e-06	-17	0.462184
4.19871e-06	-17	0.462184
5.29198e-06	-17	0.462184
6.66992e-06	-17	0.462184
8.40665e-06	-17	0.462184
1.05956e-05	-17	0.462184
1.33545e-05	-17	0.462184
1.68318e-05	-17	0.462184
2.12145e-05	-17	0.462184
2.67384e-05	-17	0.462184
3.37006e-05	-17	0.462184
4.24757e-05	-17	0.462184
5.35357e-05	-17	0.462184
6.74754e-05	-17	0.462184
8.50449e-05	-17	0.462184
0.000107189	-17	0.462183
0.000135099	-17	0.462183
0.000170277	-17	0.462183
0.000214614	-17	0.462183
0.000270496	-17	0.462182
0.000340929	-17	0.462182
0.0004297	-17	0.462181
0.000541587	-17	0.462181
0.000682607	-17	0.46218
0.000860346	-17	0.462179
0.00108437	-17	0.462177
0.00136672	-17	0.462175
0.00172259	-17	0.462173
0.00217112	-17	0.46217
0.00273644	-17	0.462167
0.00344896	-17	0.462162
0.00434701	-17	0.462157
0.0054789	-17	0.462149
0.00690551	-17	0.46214
0.00870359	-17	0.462129
0.0109699	-17	0.462115
0.0138262	-17	0.462097
0.0174263	-17	0.462074
0.0219639	-17	0.462045
0.0276829	-17	0.462009
0.034891	-17	0.461964
0.043976	-17	0.461907
0.0554266	-17	0.461836
0.0698588	-17	0.461746
0.0880488	-17	0.461633
0.110975	-17	0.461491
0.139871	-17	0.461314
0.176291	-17	0.461093
0.222195	-17	0.460817
0.28005	-17	0.460473
0.352971	-17	0.460048
0.444878	-17	0.459522
0.560717	-17	0.458877
0.706718	-17	0.458092
0.890735	-17	0.457142
1.12267	-17	0.456009
1.41499	-17	0.454674
1.78343	-17	0.453132
2.24781	-17	0.451393
2.8331	-17	0.449491
3.57079	-17	0.447513
4.50056	-17	0.445546
5.67243	-17	0.44377
7.14943	-17	0.442392
9.01102	-17	0.441644
11.3573	-17	0.441735
14.3146	-17	0.442799
18.0419	-17	0.444833
22.7397	-17	0.447665
28.6607	-17	0.450975
36.1234	-17	0.454368
45.5294	-17	0.457523
57.3844	-17	0.460233
72.3263	-17	0.462481
91.1589	-17	0.464392
114.895	-17	0.466145
144.812	-17	0.467872
182.518	-17	0.4696
230.043	-17	0.471272
289.942	-17	0.472819
365.438	-17	0.474245
460.592	-17	0.475672
580.523	-17	0.477306
731.681	-17	0.479327
922.198	-17	0.481779
1162.32	-17	0.484545
1464.97	-17	0.48742
1846.42	-17	0.49022
2327.2	-17	0.49285
2933.17	-17	0.495338
3696.91	-17	0.497831
4659.53	-17	0.500543
5872.79	-17	0.503694
7401.96	-17	0.50738
9329.3	-17	0.511586
11758.5	-17	0.5162
14820.2	-17	0.521099
18679.1	-17	0.526205
23542.9	-17	0.53151
29673	-17	0.537026
37399.4	-17	0.54274
47137.5	-17	0.548521
59411.3	-17	0.554231
74881	-17	0.559773
94378.8	-17	0.565186
118953	-17	0.570672
149927	-17	0.576512
188965	-17	0.582909
238169	-17	0.589838
300184	-17	0.597027
378346	-17	0.604099
476861	-17	0.610772
601028	-17	0.616981
757525	-17	0.622871
954772	-17	0.62869
1.20338e+06	-17	0.634656
1.51672e+06	-17	0.64088
1.91164e+06	-17	0.647355
2.4094e+06	-17	0.654011
3.03677e+06	-17	0.66077
3.82749e+06	-17	0.667602
4.82411e+06	-17	0.67454
6.08022e+06	-17	0.681641
7.66341e+06	-17	0.688882
9.65883e+06	-17	0.696088
1.21738e+07	-17	0.702994
1.53437e+07	-17	0.709435
1.93389e+07	-17	0.715528
2.43744e+07	-17	0.72168
3.07211e+07	-17	0.728425
3.87204e+07	-17	0.736151
4.88025e+07	-17	0.744902
6.15099e+07	-17	0.754358
7.7526e+07	-17	0.763981
9.77124e+07	-17	0.773234
1.23155e+08	-17	0.781772
1.55223e+08	-17	0.789573
1.9564e+08	-17	0.796955
2.46581e+08	-17	0.804434
3.10787e+08	-17	0.812492
3.9171e+08	-17	0.821385
4.93705e+08	-17	0.831077
6.22257e+08	-17	0.841332
7.84282e+08	-17	0.851867
9.88496e+08	-17	0.862464
1.24588e+09	-17	0.872984
1.57029e+09	-17	0.883309
1.97917e+09	-17	0.893362
2.49451e+09	-17	0.903217
3.14404e+09	-17	0.913185
3.96269e+09	-17	0.92374
4.99451e+09	-17	0.935294
6.29499e+09	-17	0.947944
7.9341e+09	-17	0.96136
10000000000	-17	0.97487
1e-10	-16	0.462184
1.26038e-10	-16	0.462184
1.58857e-10	-16	0.462184
2.0022e-10	-16	0.462184
2.52354e-10	-16	0.462184
3.18063e-10	-16	0.462184
4.00881e-10	-16	0.462184
5.05263e-10	-16	0.462184
6.36825e-10	-16	0.462184
8.02643e-10	-16	0.462184
1.01164e-09	-16	0.462184
1.27505e-09	-16	0.462184
1.60705e-09	-16	0.462184
2.0255e-09	-16	0.462184
2.55291e-09	-16	0.462184
3.21764e-09	-16	0.462184
4.05546e-09	-16	0.462184
5.11143e-09	-16	0.462184
6.44236e-09	-16	0.462184
8.11984e-09	-16	0.462184
1.02341e-08	-16	0.462184
1.28989e-08	-16	0.462184
1.62576e-08	-16	0.462184
2.04907e-08	-16	0.462184
2.58262e-08	-16	0.462184
3.25509e-08	-16	0.462184
4.10266e-08	-16	0.462184
5.17092e-08	-16	0.462184
6.51734e-08	-16	0.462184
8.21434e-08	-16	0.462184
1.03532e-07	-16	0.462184
1.3049e-07	-16	0.462184
1.64468e-07	-16	0.462184
2.07292e-07	-16	0.462184
2.61268e-07	-16	0.462184
3.29297e-07	-16	0.462184
4.1504e-07	-16	0.462184
5.2311e-07	-16	0.462184
6.59319e-07	-16	0.462184
8.30994e-07	-16	0.462184
1.04737e-06	-16	0.462184
1.32009e-06	-16	0.462184
1.66382e-06	-16	0.462184
2.09705e-06	-16	0.462184
2.64308e-06	-16	0.462184
3.33129e-06	-16	0.462184
4.19871e-06	-16	0.462184
5.29198e-06	-16	0.462184
6.66992e-06	-16	0.462184
8.40665e-06	-16	0.462184
1.05956e-05	-16	0.462184
1.33545e-05	-16	0.462184
1.68318e-05	-16	0.462184
2.12145e-05	-16	0.462184
2.67384e-05	-16	0.462184
3.37006e-05	-16	0.462184
4.24757e-05	-16	0.462183
5.35357e-05	-16	0.462183
6.74754e-05	-16	0.462183
8.50449e-05	-16	0.462183
0.000107189	-16	0.462183
0.000135099	-16	0.462182
0.000170277	-16	0.462182
0.000214614	-16	0.462181
0.000270496	-16	0.46218
0.000340929	-16	0.462179
0.0004297	-16	0.462178
0.000541587	-16	0.462176
0.000682607	-16	0.462174
0.000860346	-16	0.462172
0.00108437	-16	0.462168
0.00136672	-16	0.462164
0.00172259	-16	0.462159
0.00217112	-16	0.462153
0.00273644	-16	0.462145
0.00344896	-16	0.462135
0.00434701	-16	0.462122
0.0054789	-16	0.462105
0.00690551	-16	0.462085
0.00870359	-16	0.462059
0.0109699	-16	0.462027
0.0138262	-16	0.461986
0.0174263	-16	0.461935
0.0219639	-16	0.46187
0.0276829	-16	0.461789
0.034891	-16	0.461687
0.043976	-16	0.46156
0.0554266	-16	0.4614
0.0698588	-16	0.4612
0.0880488	-16	0.46095
0.110975	-16	0.460639
0.139871	-16	0.460253
0.176291	-16	0.459776
0.222195	-16	0.459188
0.28005	-16	0.458471
0.352971	-16	0.457601
0.444878	-16	0.456556
0.560717	-16	0.455319
0.706718	-16	0.453876
0.890735	-16	0.45223
1.12267	-16	0.450402
1.41499	-16	0.448445
1.78343	-16	0.446464
2.24781	-16	0.444564
2.8331	-16	0.44294
3.57079	-16	0.4418
4.50056	-16	0.441355
5.67243	-16	0.441771
7.14943	-16	0.443119
9.01102	-16	0.445335
11.3573	-16	0.448209
14.3146	-16	0.451428
18.0419	-16	0.454643
22.7397	-16	0.457589
28.6607	-16	0.460113
36.1234	-16	0.462234
45.5294	-16	0.464092
57.3844	-16	0.465849
72.3263	-16	0.467591
91.1589	-16	0.469297
114.895	-16	0.470882
144.812	-16	0.472293
182.518	-16	0.473593
230.043	-16	0.474971
289.942	-16	0.476668
365.438	-16	0.47884
460.592	-16	0.481473
580.523	-16	0.484395
731.681	-16	0.487385
922.198	-16	0.490266
1162.32	-16	0.492972
1464.97	-16	0.495568
1846.42	-16	0.498229
2327.2	-16	0.501163
2933.17	-16	0.504557
3696.91	-16	0.508425
4659.53	-16	0.512723
5872.79	-16	0.517368
7401.96	-16	0.522305
9329.3	-16	0.527521
11758.5	-16	0.533018
14820.2	-16	0.538775
18679.1	-16	0.544707
23542.9	-16	0.550627
29673	-16	0.556365
37399.4	-16	0.56184
47137.5	-16	0.567151
59411.3	-16	0.572577
74881	-16	0.578446
94378.8	-16	0.584938
118953	-16	0.591957
149927	-16	0.599169
188965	-16	0.606191
238169	-16	0.612792
300184	-16	0.618971
378346	-16	0.62491
476861	-16	0.630838
601028	-16	0.636918
757525	-16	0.643198
954772	-16	0.649638
1.20338e+06	-16	0.656189
1.51672e+06	-16	0.662848
1.91164e+06	-16	0.669681
2.4094e+06	-16	0.676776
3.03677e+06	-16	0.684153
3.82749e+06	-16	0.691671
4.82411e+06	-16	0.699038
6.08022e+06	-16	0.705948
7.66341e+06	-16	0.712294
9.65883e+06	-16	0.718295
1.21738e+07	-16	0.724455
1.53437e+07	-16	0.731348
1.93389e+07	-16	0.739338
2.43744e+07	-16	0.748397
3.07211e+07	-16	0.758122
3.87204e+07	-16	0.76792
4.88025e+07	-16	0.777256
6.15099e+07	-16	0.785852
7.7526e+07	-16	0.793767
9.77124e+07	-16	0.801345
1.23155e+08	-16	0.809053
1.55223e+08	-16	0.817296
1.9564e+08	-16	0.8263
2.46581e+08	-16	0.836078
3.10787e+08	-16	0.846473
3.9171e+08	-16	0.857252
4.93705e+08	-16	0.86818
6.22257e+08	-16	0.879028
7.84282e+08	-16	0.889581
9.88496e+08	-16	0.899712
1.24588e+09	-16	0.90952
1.57029e+09	-16	0.919401
1.97917e+09	-16	0.929933
2.49451e+09	-16	0.941593
3.14404e+09	-16	0.95447
3.96269e+09	-16	0.968147
4.99451e+09	-16	0.981842
6.29499e+09	-16	0.994589
7.9341e+09	-16	1.00601
10000000000	-16	1.01585
1e-10	-15	0.462184
1.26038e-10	-15	0.462184
1.58857e-10	-15	0.462184
2.0022e-10	-15	0.462184
2.52354e-10	-15	0.462184
3.18063e-10	-15	0.462184
4.00881e-10	-15	0.462184
5.05263e-10	-15	0.462184
6.36825e-10	-15	0.462184
8.02643e-10	-15	0.462184
1.01164e-09	-15	0.462184
1.27505e-09	-15	0.462184
1.60705e-09	-15	0.462184
2.0255e-09	-15	0.462184
2.55291e-09	-15	0.462184
3.21764e-09	-15	0.462184
4.05546e-09	-15	0.462184
5.11143e-09	-15	0.462184
6.44236e-09	-15	0.462184
8.11984e-09	-15	0.462184
1.02341e-08	-15	0.462184
1.28989e-08	-15	0.462184
1.62576e-08	-15	0.462184
2.04907e-08	-15	0.462184
2.58262e-08	-15	0.462184
3.25509e-08	-15	0.462184
4.10266e-08	-15	0.462184
5.17092e-08	-15	0.462184
6.51734e-08	-15	0.462184
8.21434e-08	-15	0.462184
1.03532e-07	-15	0.462184
1.3049e-07	-15	0.462184
1.64468e-07	-15	0.462184
2.07292e-07	-15	0.462184
2.61268e-07	-15	0.462184
3.29297e-07	-15	0.462184
4.1504e-07	-15	0.462184
5.2311e-07	-15	0.462184
6.59319e-07	-15	0.462184
8.30994e-07	-15	0.462184
1.04737e-06	-15	0.462184
1.32009e-06	-15	0.462184
1.66382e-06	-15	0.462184
2.09705e-06	-15	0.462184
2.64308e-06	-15	0.462184
3.33129e-06	-15	0.462184
4.19871e-06	-15	0.462184
5.29198e-06	-15	0.462184
6.66992e-06	-15	0.462184
8.40665e-06	-15	0.462184
1.05956e-05	-15	0.462184
1.33545e-05	-15	0.462184
1.68318e-05	-15	0.462184
2.12145e-05	-15	0.462183
2.67384e-05	-15	0.462183
3.37006e-05	-15	0.462183
4.24757e-05	-15	0.462183
5.35357e-05	-15	0.462182
6.74754e-05	-15	0.462182
8.50449e-05	-15	0.462181
0.000107189	-15	0.462181
0.000135099	-15	0.46218
0.000170277	-15	0.462178
0.000214614	-15	0.462177
0.000270496	-15	0.462175
0.000340929	-15	0.462173
0.0004297	-15	0.46217
0.000541587	-15	0.462166
0.000682607	-15	0.462162
0.000860346	-15	0.462156
0.00108437	-15	0.462148
0.00136672	-15	0.462139
0.00172259	-15	0.462127
0.00217112	-15	0.462113
0.00273644	-15	0.462094
0.00344896	-15	0.462071
0.00434701	-15	0.462041
0.0054789	-15	0.462004
0.00690551	-15	0.461957
0.00870359	-15	0.461899
0.0109699	-15	0.461825
0.0138262	-15	0.461733
0.0174263	-15	0.461616
0.0219639	-15	0.461471
0.0276829	-15	0.461288
0.034891	-15	0.461061
0.043976	-15	0.460777
0.0554266	-15	0.460424
0.0698588	-15	0.459988
0.0880488	-15	0.45945
0.110975	-15	0.458791
0.139871	-15	0.457989
0.176291	-15	0.457022
0.222195	-15	0.455872
0.28005	-15	0.454521
0.352971	-15	0.452967
0.444878	-15	0.451221
0.560717	-15	0.449319
0.706718	-15	0.44735
0.890735	-15	0.445392
1.12267	-15	0.443614
1.41499	-15	0.4422
1.78343	-15	0.441347
2.24781	-15	0.441228
2.8331	-15	0.441951
3.57079	-15	0.443522
4.50056	-15	0.445829
5.67243	-15	0.448656
7.14943	-15	0.451725
9.01102	-15	0.454735
11.3573	-15	0.457475
14.3146	-15	0.459834
18.0419	-15	0.461858
22.7397	-15	0.463694
28.6607	-15	0.465472
36.1234	-15	0.467231
45.5294	-15	0.468902
57.3844	-15	0.470394
72.3263	-15	0.471686
91.1589	-15	0.472902
114.895	-15	0.474282
144.812	-15	0.476071
182.518	-15	0.47839
230.043	-15	0.481176
289.942	-15	0.484229
365.438	-15	0.487317
460.592	-15	0.490277
580.523	-15	0.493071
731.681	-15	0.495802
922.198	-15	0.498667
1162.32	-15	0.501854
1464.97	-15	0.505458
1846.42	-15	0.509461
2327.2	-15	0.513807
2933.17	-15	0.518463
3696.91	-15	0.523445
4659.53	-15	0.52878
5872.79	-15	0.53447
7401.96	-15	0.540458
9329.3	-15	0.546568
11758.5	-15	0.552586
14820.2	-15	0.558317
18679.1	-15	0.563711
23542.9	-15	0.568939
29673	-15	0.574344
37399.4	-15	0.580266
47137.5	-15	0.586836
59411.3	-15	0.593892
74881	-15	0.601075
94378.8	-15	0.608031
118953	-15	0.614584
149927	-15	0.620781
188965	-15	0.626814
238169	-15	0.63288
300184	-15	0.639077
378346	-15	0.645388
476861	-15	0.651757
601028	-15	0.658176
757525	-15	0.664743
954772	-15	0.671619
1.20338e+06	-15	0.678915
1.51672e+06	-15	0.686576
1.91164e+06	-15	0.694338
2.4094e+06	-15	0.701818
3.03677e+06	-15	0.708713
3.82749e+06	-15	0.714983
4.82411e+06	-15	0.720936
6.08022e+06	-15	0.727143
7.66341e+06	-15	0.734199
9.65883e+06	-15	0.742434
1.21738e+07	-15	0.751752
1.53437e+07	-15	0.761685
1.93389e+07	-15	0.771616
2.43744e+07	-15	0.781045
3.07211e+07	-15	0.789762
3.87204e+07	-15	0.79787
4.88025e+07	-15	0.80569
6.15099e+07	-15	0.813608
7.7526e+07	-15	0.821973
9.77124e+07	-15	0.831027
1.23155e+08	-15	0.84086
1.55223e+08	-15	0.851397
1.9564e+08	-15	0.862437
2.46581e+08	-15	0.873702
3.10787e+08	-15	0.88487
3.9171e+08	-15	0.895632
4.93705e+08	-15	0.905822
6.22257e+08	-15	0.915571
7.84282e+08	-15	0.92536
9.88496e+08	-15	0.935863
1.24588e+09	-15	0.947612
1.57029e+09	-15	0.960677
1.97917e+09	-15	0.97456
2.49451e+09	-15	0.988393
3.14404e+09	-15	1.00116
3.96269e+09	-15	1.01253
4.99451e+09	-15	1.02231
6.29499e+09	-15	1.03094
7.9341e+09	-15	1.03916
10000000000	-15	1.04775
1e-10	-14	0.462184
1.26038e-10	-14	0.462184
1.58857e-10	-14	0.462184
2.0022e-10	-14	0.462184
2.52354e-10	-14	0.462184
3.18063e-10	-14	0.462184
4.00881e-10	-14	0.462184
5.05263e-10	-14	0.462184
6.36825e-10	-14	0.462184
8.02643e-10	-14	0.462184
1.01164e-09	-14	0.462184
1.27505e-09	-14	0.462184
1.60705e-09	-14	0.462184
2.0255e-09	-14	0.462184
2.55291e-09	-14	0.462184
3.21764e-09	-14	0.462184
4.05546e-09	-14	0.462184
5.11143e-09	-14	0.462184
6.44236e-09	-14	0.462184
8.11984e-09	-14	0.462184
1.02341e-08	-14	0.462184
1.28989e-08	-14	0.462184
1.62576e-08	-14	0.462184
2.04907e-08	-14	0.462184
2.58262e-08	-14	0.462184
3.25509e-08	-14	0.462184
4.10266e-08	-14	0.462184
5.17092e-08	-14	0.462184
6.51734e-08	-14	0.462184
8.21434e-08	-14	0.462184
1.03532e-07	-14	0.462184
1.3049e-07	-14	0.462184
1.64468e-07	-14	0.462184
2.07292e-07	-14	0.462184
2.61268e-07	-14	0.462184
3.29297e-07	-14	0.462184
4.1504e-07	-14	0.462184
5.2311e-07	-14	0.462184
6.59319e-07	-14	0.462184
8.30994e-07	-14	0.462184
1.04737e-06	-14	0.462184
1.32009e-06	-14	0.462184
1.66382e-06	-14	0.462184
2.09705e-06	-14	0.462184
2.64308e-06	-14	0.462184
3.33129e-06	-14	0.462184
4.19871e-06	-14	0.462184
5.29198e-06	-14	0.462184
6.66992e-06	-14	0.462184
8.40665e-06	-14	0.462183
1.05956e-05	-14	0.462183
1.33545e-05	-14	0.462183
1.68318e-05	-14	0.462183
2.12145e-05	-14	0.462182
2.67384e-05	-14	0.462182
3.37006e-05	-14	0.462182
4.24757e-05	-14	0.462181
5.35357e-05	-14	0.46218
6.74754e-05	-14	0.462179
8.50449e-05	-14	0.462178
0.000107189	-14	0.462176
0.000135099	-14	0.462174
0.000170277	-14	0.462171
0.000214614	-14	0.462168
0.000270496	-14	0.462164
0.000340929	-14	0.462158
0.0004297	-14	0.462151
0.000541587	-14	0.462143
0.000682607	-14	0.462132
0.000860346	-14	0.462119
0.00108437	-14	0.462102
0.00136672	-14	0.46208
0.00172259	-14	0.462053
0.00217112	-14	0.46202
0.00273644	-14	0.461977
0.00344896	-14	0.461923
0.00434701	-14	0.461856
0.0054789	-14	0.461771
0.00690551	-14	0.461665
0.00870359	-14	0.461531
0.0109699	-14	0.461365
0.0138262	-14	0.461156
0.0174263	-14	0.460896
0.0219639	-14	0.460572
0.0276829	-14	0.46017
0.034891	-14	0.459675
0.043976	-14	0.459066
0.0554266	-14	0.458324
0.0698588	-14	0.457427
0.0880488	-14	0.456354
0.110975	-14	0.455087
0.139871	-14	0.453619
0.176291	-14	0.451954
0.222195	-14	0.450117
0.28005	-14	0.448164
0.352971	-14	0.446203
0.444878	-14	0.444332
0.560717	-14	0.44273
0.706718	-14	0.441576
0.890735	-14	0.441041
1.12267	-14	0.441245
1.41499	-14	0.442232
1.78343	-14	0.443953
2.24781	-14	0.446272
2.8331	-14	0.448989
3.57079	-14	0.451867
4.50056	-14	0.45466
5.67243	-14	0.457198
7.14943	-14	0.459411
9.01102	-14	0.461369
11.3573	-14	0.463208
14.3146	-14	0.46502
18.0419	-14	0.466789
22.7397	-14	0.468418
28.6607	-14	0.469822
36.1234	-14	0.471027
45.5294	-14	0.472206
57.3844	-14	0.473623
72.3263	-14	0.475513
91.1589	-14	0.477962
114.895	-14	0.480876
144.812	-14	0.484036
182.518	-14	0.48721
230.043	-14	0.490247
289.942	-14	0.493147
365.438	-14	0.496047
460.592	-14	0.499149
580.523	-14	0.502574
731.681	-14	0.506364
922.198	-14	0.51046
1162.32	-14	0.514828
1464.97	-14	0.519491
1846.42	-14	0.524519
2327.2	-14	0.529972
2933.17	-14	0.535844
3696.91	-14	0.54203
4659.53	-14	0.548294
5872.79	-14	0.554374
7401.96	-14	0.560074
9329.3	-14	0.565392
11758.5	-14	0.57057
14820.2	-14	0.575991
18679.1	-14	0.581972
23542.9	-14	0.588586
29673	-14	0.595627
37399.4	-14	0.602746
47137.5	-14	0.609634
59411.3	-14	0.616168
74881	-14	0.622425
94378.8	-14	0.62859
118953	-14	0.634814
149927	-14	0.641122
188965	-14	0.64744
238169	-14	0.653706
300184	-14	0.659985
378346	-14	0.666483
476861	-14	0.673439
601028	-14	0.680956
757525	-14	0.688882
954772	-14	0.696843
1.20338e+06	-14	0.704408
1.51672e+06	-14	0.711291
1.91164e+06	-14	0.717517
2.4094e+06	-14	0.723464
3.03677e+06	-14	0.729751
3.82749e+06	-14	0.736975
4.82411e+06	-14	0.745424
6.08022e+06	-14	0.75494
7.66341e+06	-14	0.76502
9.65883e+06	-14	0.775059
1.21738e+07	-14	0.784612
1.53437e+07	-14	0.79352
1.93389e+07	-14	0.801888
2.43744e+07	-14	0.809965
3.07211e+07	-14	0.818062
3.87204e+07	-14	0.826498
4.88025e+07	-14	0.835562
6.15099e+07	-14	0.845431
7.7526e+07	-14	0.856106
9.77124e+07	-14	0.867407
1.23155e+08	-14	0.879004
1.55223e+08	-14	0.89048
1.9564e+08	-14	0.901437
2.46581e+08	-14	0.911676
3.10787e+08	-14	0.921362
3.9171e+08	-14	0.931063
4.93705e+08	-14	0.941536
6.22257e+08	-14	0.953352
7.84282e+08	-14	0.966552
9.88496e+08	-14	0.980576
1.24588e+09	-14	0.994504
1.57029e+09	-14	1.0073
1.97917e+09	-14	1.01868
2.49451e+09	-14	1.02849
3.14404e+09	-14	1.03717
3.96269e+09	-14	1.04544
4.99451e+09	-14	1.05404
6.29499e+09	-14	1.06343
7.9341e+09	-14	1.07367
10000000000	-14	1.08443
1e-10	-13	0.462184
1.26038e-10	-13	0.462184
1.58857e-10	-13	0.462184
2.0022e-10	-13	0.462184
2.52354e-10	-13	0.462184
3.18063e-10	-13	0.462184
4.00881e-10	-13	0.462184
5.05263e-10	-13	0.462184
6.36825e-10	-13	0.462184
8.02643e-10	-13	0.462184
1.01164e-09	-13	0.462184
1.27505e-09	-13	0.462184
1.60705e-09	-13	0.462184
2.0255e-09	-13	0.462184
2.55291e-09	-13	0.462184
3.21764e-09	-13	0.462184
4.05546e-09	-13	0.462184
5.11143e-09	-13	0.462184
6.44236e-09	-13	0.462184
8.11984e-09	-13	0.462184
1.02341e-08	-13	0.462184
1.28989e-08	-13	0.462184
1.62576e-08	-13	0.462184
2.04907e-08	-13	0.462184
2.58262e-08	-13	0.462184
3.25509e-08	-13	0.462184
4.10266e-08	-13	0.462184
5.17092e-08	-13	0.462184
6.51734e-08	-13	0.462184
8.21434e-08	-13	0.462184
1.03532e-07	-13	0.462184
1.3049e-07	-13	0.462184
1.64468e-07	-13	0.462184
2.07292e-07	-13	0.462184
2.61268e-07	-13	0.462184
3.29297e-07	-13	0.462184
4.1504e-07	-13	0.462184
5.2311e-07	-13	0.462184
6.59319e-07	-13	0.462184
8.30994e-07	-13	0.462184
1.04737e-06	-13	0.462184
1.32009e-06	-13	0.462184
1.66382e-06	-13	0.462184
2.09705e-06	-13	0.462184
2.64308e-06	-13	0.462184
3.33129e-06	-13	0.462183
4.19871e-06	-13	0.462183
5.29198e-06	-13	0.462183
6.66992e-06	-13	0.462183
8.40665e-06	-13	0.462183
1.05956e-05	-13	0.462182
1.33545e-05	-13	0.462182
1.68318e-05	-13	0.462181
2.12145e-05	-13	0.46218
2.67384e-05	-13	0.462179
3.37006e-05	-13	0.462178
4.24757e-05	-13	0.462177
5.35357e-05	-13	0.462175
6.74754e-05	-13	0.462172
8.50449e-05	-13	0.462169
0.000107189	-13	0.462165
0.000135099	-13	0.46216
0.000170277	-13	0.462154
0.000214614	-13	0.462146
0.000270496	-13	0.462137
0.000340929	-13	0.462124
0.0004297	-13	0.462109
0.000541587	-13	0.462089
0.000682607	-13	0.462064
0.000860346	-13	0.462033
0.00108437	-13	0.461994
0.00136672	-13	0.461945
0.00172259	-13	0.461883
0.00217112	-13	0.461805
0.00273644	-13	0.461707
0.00344896	-13	0.461585
0.00434701	-13	0.461431
0.0054789	-13	0.461239
0.00690551	-13	0.461
0.00870359	-13	0.460701
0.0109699	-13	0.460331
0.0138262	-13	0.459873
0.0174263	-13	0.45931
0.0219639	-13	0.458621
0.0276829	-13	0.457786
0.034891	-13	0.456783
0.043976	-13	0.455593
0.0554266	-13	0.454205
0.0698588	-13	0.452617
0.0880488	-13	0.450846
0.110975	-13	0.448935
0.139871	-13	0.446976
0.176291	-13	0.445048
0.222195	-13	0.443313
0.28005	-13	0.441936
0.352971	-13	0.441079
0.444878	-13	0.44087
0.560717	-13	0.441372
0.706718	-13	0.442567
0.890735	-13	0.444369
1.12267	-13	0.446639
1.41499	-13	0.449204
1.78343	-13	0.451869
2.24781	-13	0.454432
2.8331	-13	0.456773
3.57079	-13	0.458861
4.50056	-13	0.46078
5.67243	-13	0.462644
7.14943	-13	0.464494
9.01102	-13	0.466267
11.3573	-13	0.467851
14.3146	-13	0.469186
18.0419	-13	0.470341
22.7397	-13	0.471523
28.6607	-13	0.473001
36.1234	-13	0.474988
45.5294	-13	0.477546
57.3844	-13	0.480563
72.3263	-13	0.48381
91.1589	-13	0.487056
114.895	-13	0.490175
144.812	-13	0.493204
182.518	-13	0.496303
230.043	-13	0.499648
289.942	-13	0.503305
365.438	-13	0.507246
460.592	-13	0.511408
580.523	-13	0.515785
731.681	-13	0.520452
922.198	-13	0.525525
1162.32	-13	0.531087
1464.97	-13	0.537122
1846.42	-13	0.54348
2327.2	-13	0.549863
2933.17	-13	0.555973
3696.91	-13	0.561632
4659.53	-13	0.566897
5872.79	-13	0.572065
7401.96	-13	0.577528
9329.3	-13	0.583559
11758.5	-13	0.590176
14820.2	-13	0.59716
18679.1	-13	0.604192
23542.9	-13	0.611019
29673	-13	0.617559
37399.4	-13	0.623911
47137.5	-13	0.63024
59411.3	-13	0.636635
74881	-13	0.643043
94378.8	-13	0.64934
118953	-13	0.655488
149927	-13	0.661637
188965	-13	0.668097
238169	-13	0.675157
300184	-13	0.682884
378346	-13	0.691038
476861	-13	0.699163
601028	-13	0.7068
757525	-13	0.713689
954772	-13	0.719907
1.20338e+06	-13	0.725889
1.51672e+06	-13	0.732285
1.91164e+06	-13	0.739673
2.4094e+06	-13	0.74829
3.03677e+06	-13	0.757937
3.82749e+06	-13	0.768108
4.82411e+06	-13	0.778248
6.08022e+06	-13	0.78797
7.66341e+06	-13	0.797135
9.65883e+06	-13	0.805803
1.21738e+07	-13	0.814138
1.53437e+07	-13	0.822383
1.93389e+07	-13	0.830857
2.43744e+07	-13	0.839909
3.07211e+07	-13	0.849798
3.87204e+07	-13	0.860596
4.88025e+07	-13	0.872143
6.15099e+07	-13	0.884061
7.7526e+07	-13	0.895832
9.77124e+07	-13	0.906973
1.23155e+08	-13	0.917257
1.55223e+08	-13	0.926891
1.9564e+08	-13	0.936518
2.46581e+08	-13	0.946963
3.10787e+08	-13	0.958813
3.9171e+08	-13	0.972082
4.93705e+08	-13	0.986175
6.22257e+08	-13	1.00004
7.84282e+08	-13	1.01302
9.88496e+08	-13	1.02448
1.24588e+09	-13	1.03441
1.57029e+09	-13	1.04319
1.97917e+09	-13	1.0515
2.49451e+09	-13	1.06005
3.14404e+09	-13	1.06937
3.96269e+09	-13	1.07961
4.99451e+09	-13	1.09053
6.29499e+09	-13	1.1016
7.9341e+09	-13	1.11212
10000000000	-13	1.12129
1e-10	-12	0.462184
1.26038e-10	-12	0.462184
1.58857e-10	-12	0.462184
2.0022e-10	-12	0.462184
2.52354e-10	-12	0.462184
3.18063e-10	-12	0.462184
4.00881e-10	-12	0.462184
5.05263e-10	-12	0.462184
6.36825e-10	-12	0.462184
8.02643e-10	-12	0.462184
1.01164e-09	-12	0.462184
1.27505e-09	-12	0.462184
1.60705e-09	-12	0.462184
2.0255e-09	-12	0.462184
2.55291e-09	-12	0.462184
3.21764e-09	-12	0.462184
4.05546e-09	-12	0.462184
5.11143e-09	-12	0.462184
6.44236e-09	-12	0.462184
8.11984e-09	-12	0.462184
1.02341e-08	-12	0.462184
1.28989e-08	-12	0.462184
1.62576e-08	-12	0.462184
2.04907e-08	-12	0.462184
2.58262e-08	-12	0.462184
3.25509e-08	-12	0.462184
4.10266e-08	-12	0.462184
5.17092e-08	-12	0.462184
6.51734e-08	-12	0.462184
8.21434e-08	-12	0.462184
1.03532e-07	-12	0.462184
1.3049e-07	-12	0.462184
1.64468e-07	-12	0.462184
2.07292e-07	-12	0.462184
2.61268e-07	-12	0.462184
3.29297e-07	-12	0.462184
4.1504e-07	-12	0.462184
5.2311e-07	-12	0.462184
6.59319e-07	-12	0.462184
8.30994e-07	-12	0.462184
1.04737e-06	-12	0.462184
1.32009e-06	-12	0.462184
1.66382e-06	-12	0.462183
2.09705e-06	-12	0.462183
2.64308e-06	-12	0.462183
3.33129e-06	-12	0.462183
4.19871e-06	-12	0.462182
5.29198e-06	-12	0.462182
6.66992e-06	-12	0.462181
8.40665e-06	-12	0.462181
1.05956e-05	-12	0.46218
1.33545e-05	-12	0.462179
1.68318e-05	-12	0.462177
2.12145e-05	-12	0.462175
2.67384e-05	-12	0.462173
3.37006e-05	-12	0.46217
4.24757e-05	-12	0.462167
5.35357e-05	-12	0.462162
6.74754e-05	-12	0.462157
8.50449e-05	-12	0.462149
0.000107189	-12	0.46214
0.000135099	-12	0.462129
0.000170277	-12	0.462115
0.000214614	-12	0.462097
0.000270496	-12	0.462074
0.000340929	-12	0.462045
0.0004297	-12	0.462009
0.000541587	-12	0.461964
0.000682607	-12	0.461907
0.000860346	-12	0.461836
0.00108437	-12	0.461746
0.00136672	-12	0.461633
0.00172259	-12	0.461492
0.00217112	-12	0.461315
0.00273644	-12	0.461094
0.00344896	-12	0.460819
0.00434701	-12	0.460477
0.0054789	-12	0.460053
0.00690551	-12	0.459531
0.00870359	-12	0.458891
0.0109699	-12	0.458113
0.0138262	-12	0.457174
0.0174263	-12	0.456056
0.0219639	-12	0.454744
0.0276829	-12	0.45323
0.034891	-12	0.451525
0.043976	-12	0.44966
0.0554266	-12	0.447698
0.0698588	-12	0.44575
0.0880488	-12	0.443914
0.110975	-12	0.44236
0.139871	-12	0.441245
0.176291	-12	0.440702
0.222195	-12	0.440808
0.28005	-12	0.441566
0.352971	-12	0.442913
0.444878	-12	0.444742
0.560717	-12	0.446922
0.706718	-12	0.449309
0.890735	-12	0.451742
1.12267	-12	0.454074
1.41499	-12	0.456218
1.78343	-12	0.458202
2.24781	-12	0.460108
2.8331	-12	0.462009
3.57079	-12	0.463894
4.50056	-12	0.465664
5.67243	-12	0.467211
7.14943	-12	0.468506
9.01102	-12	0.46965
11.3573	-12	0.470865
14.3146	-12	0.472412
18.0419	-12	0.474489
22.7397	-12	0.477136
28.6607	-12	0.480232
36.1234	-12	0.483543
45.5294	-12	0.486851
57.3844	-12	0.490062
72.3263	-12	0.493245
91.1589	-12	0.496566
114.895	-12	0.500152
144.812	-12	0.504017
182.518	-12	0.508084
230.043	-12	0.512296
289.942	-12	0.516678
365.438	-12	0.521346
460.592	-12	0.526455
580.523	-12	0.532114
731.681	-12	0.538291
922.198	-12	0.544787
1162.32	-12	0.551252
1464.97	-12	0.55737
1846.42	-12	0.562994
2327.2	-12	0.56824
2933.17	-12	0.573435
3696.91	-12	0.578953
4659.53	-12	0.585014
5872.79	-12	0.5916
7401.96	-12	0.598496
9329.3	-12	0.605428
11758.5	-12	0.612198
14820.2	-12	0.618767
18679.1	-12	0.625245
23542.9	-12	0.631762
29673	-12	0.638332
37399.4	-12	0.644824
47137.5	-12	0.651083
59411.3	-12	0.657114
74881	-12	0.663157
94378.8	-12	0.669605
118953	-12	0.676771
149927	-12	0.68468
188965	-12	0.69302
238169	-12	0.701281
300184	-12	0.708989
378346	-12	0.715907
476861	-12	0.722157
601028	-12	0.728218
757525	-12	0.734746
954772	-12	0.742285
1.20338e+06	-12	0.751016
1.51672e+06	-12	0.760724
1.91164e+06	-12	0.770944
2.4094e+06	-12	0.781192
3.03677e+06	-12	0.791127
3.82749e+06	-12	0.800599
4.82411e+06	-12	0.809589
6.08022e+06	-12	0.818176
7.66341e+06	-12	0.826552
9.65883e+06	-12	0.835048
1.21738e+07	-12	0.844071
1.53437e+07	-12	0.853962
1.93389e+07	-12	0.864863
2.43744e+07	-12	0.876634
3.07211e+07	-12	0.88885
3.87204e+07	-12	0.900899
4.88025e+07	-12	0.912215
6.15099e+07	-12	0.92255
7.7526e+07	-12	0.932155
9.77124e+07	-12	0.941735
1.23155e+08	-12	0.952155
1.55223e+08	-12	0.963997
1.9564e+08	-12	0.977258
2.46581e+08	-12	0.99135
3.10787e+08	-12	1.00524
3.9171e+08	-12	1.01831
4.93705e+08	-12	1.02994
6.22257e+08	-12	1.04005
7.84282e+08	-12	1.04898
9.88496e+08	-12	1.05732
1.24588e+09	-12	1.0658
1.57029e+09	-12	1.07499
1.97917e+09	-12	1.08519
2.49451e+09	-12	1.09626
3.14404e+09	-12	1.10771
3.96269e+09	-12	1.11872
4.99451e+09	-12	1.12836
6.29499e+09	-12	1.13584
7.9341e+09	-12	1.14083
10000000000	-12	1.1437
1e-10	-11	0.462184
1.26038e-10	-11	0.462184
1.58857e-10	-11	0.462184
2.0022e-10	-11	0.462184
2.52354e-10	-11	0.462184
3.18063e-10	-11	0.462184
4.00881e-10	-11	0.462184
5.05263e-10	-11	0.462184
6.36825e-10	-11	0.462184
8.02643e-10	-11	0.462184
1.01164e-09	-11	0.462184
1.27505e-09	-11	0.462184
1.60705e-09	-11	0.462184
2.0255e-09	-11	0.462184
2.55291e-09	-11	0.462184
3.21764e-09	-11	0.462184
4.05546e-09	-11	0.462184
5.11143e-09	-11	0.462184
6.44236e-09	-11	0.462184
8.11984e-09	-11	0.462184
1.02341e-08	-11	0.462184
1.28989e-08	-11	0.462184
1.62576e-08	-11	0.462184
2.04907e-08	-11	0.462184
2.58262e-08	-11	0.462184
3.25509e-08	-11	0.462184
4.10266e-08	-11	0.462184
5.17092e-08	-11	0.462184
6.51734e-08	-11	0.462184
8.21434e-08	-11	0.462184
1.03532e-07	-11	0.462184
1.3049e-07	-11	0.462184
1.64468e-07	-11	0.462184
2.07292e-07	-11	0.462184
2.61268e-07	-11	0.462184
3.29297e-07	-11	0.462184
4.1504e-07	-11	0.462184
5.2311e-07	-11	0.462184
6.59319e-07	-11	0.462183
8.30994e-07	-11	0.462183
1.04737e-06	-11	0.462183
1.32009e-06	-11	0.462183
1.66382e-06	-11	0.462183
2.09705e-06	-11	0.462182
2.64308e-06	-11	0.462182
3.33129e-06	-11	0.462181
4.19871e-06	-11	0.46218
5.29198e-06	-11	0.462179
6.66992e-06	-11	0.462178
8.40665e-06	-11	0.462176
1.05956e-05	-11	0.462174
1.33545e-05	-11	0.462171
1.68318e-05	-11	0.462168
2.12145e-05	-11	0.462164
2.67384e-05	-11	0.462159
3.37006e-05	-11	0.462152
4.24757e-05	-11	0.462144
5.35357e-05	-11	0.462134
6.74754e-05	-11	0.46212
8.50449e-05	-11	0.462104
0.000107189	-11	0.462083
0.000135099	-11	0.462057
0.000170277	-11	0.462024
0.000214614	-11	0.461982
0.000270496	-11	0.46193
0.000340929	-11	0.461864
0.0004297	-11	0.461781
0.000541587	-11	0.461678
0.000682607	-11	0.461548
0.000860346	-11	0.461385
0.00108437	-11	0.461181
0.00136672	-11	0.460928
0.00172259	-11	0.460612
0.00217112	-11	0.46022
0.00273644	-11	0.459736
0.00344896	-11	0.459142
0.00434701	-11	0.458417
0.0054789	-11	0.45754
0.00690551	-11	0.45649
0.00870359	-11	0.45525
0.0109699	-11	0.453809
0.0138262	-11	0.45217
0.0174263	-11	0.450355
0.0219639	-11	0.448413
0.0276829	-11	0.446442
0.034891	-11	0.444526
0.043976	-11	0.442823
0.0554266	-11	0.441487
0.0698588	-11	0.440658
0.0880488	-11	0.440427
0.110975	-11	0.440819
0.139871	-11	0.441787
0.176291	-11	0.443237
0.222195	-11	0.445055
0.28005	-11	0.447123
0.352971	-11	0.449313
0.444878	-11	0.4515
0.560717	-11	0.453589
0.706718	-11	0.45555
0.890735	-11	0.457451
1.12267	-11	0.459361
1.41499	-11	0.461305
1.78343	-11	0.463218
2.24781	-11	0.464986
2.8331	-11	0.466513
3.57079	-11	0.467797
4.50056	-11	0.468962
5.67243	-11	0.470231
7.14943	-11	0.471854
9.01102	-11	0.47401
11.3573	-11	0.476729
14.3146	-11	0.479877
18.0419	-11	0.483229
22.7397	-11	0.486591
28.6607	-11	0.489906
36.1234	-11	0.493268
45.5294	-11	0.496822
57.3844	-11	0.500637
72.3263	-11	0.504687
91.1589	-11	0.508864
114.895	-11	0.513118
144.812	-11	0.517502
182.518	-11	0.522168
230.043	-11	0.527307
289.942	-11	0.533046
365.438	-11	0.539337
460.592	-11	0.545933
580.523	-11	0.552445
731.681	-11	0.55856
922.198	-11	0.564171
1162.32	-11	0.569434
1464.97	-11	0.574685
1846.42	-11	0.58026
2327.2	-11	0.586334
2933.17	-11	0.592861
3696.91	-11	0.599648
4659.53	-11	0.606468
5872.79	-11	0.613184
7401.96	-11	0.619801
9329.3	-11	0.62643
11758.5	-11	0.63315
14820.2	-11	0.639889
18679.1	-11	0.646449
23542.9	-11	0.652667
29673	-11	0.658599
37399.4	-11	0.664567
47137.5	-11	0.67102
59411.3	-11	0.678277
74881	-11	0.686327
94378.8	-11	0.694812
118953	-11	0.703189
149927	-11	0.710973
188965	-11	0.717946
238169	-11	0.724271
300184	-11	0.730454
378346	-11	0.737134
476861	-11	0.744797
601028	-11	0.753584
757525	-11	0.763294
954772	-11	0.773534
1.20338e+06	-11	0.783901
1.51672e+06	-11	0.794084
1.91164e+06	-11	0.80389
2.4094e+06	-11	0.813214
3.03677e+06	-11	0.822052
3.82749e+06	-11	0.830555
4.82411e+06	-11	0.839069
6.08022e+06	-11	0.848053
7.66341e+06	-11	0.857927
9.65883e+06	-11	0.868904
1.21738e+07	-11	0.88087
1.53437e+07	-11	0.893352
1.93389e+07	-11	0.905652
2.43744e+07	-11	0.917136
3.07211e+07	-11	0.927543
3.87204e+07	-11	0.937157
4.88025e+07	-11	0.946724
6.15099e+07	-11	0.957116
7.7526e+07	-11	0.968901
9.77124e+07	-11	0.982078
1.23155e+08	-11	0.996102
1.55223e+08	-11	1.01
1.9564e+08	-11	1.0232
2.46581e+08	-11	1.03506
3.10787e+08	-11	1.04543
3.9171e+08	-11	1.05452
4.93705e+08	-11	1.0629
6.22257e+08	-11	1.07126
7.84282e+08	-11	1.0803
9.88496e+08	-11	1.09043
1.24588e+09	-11	1.10164
1.57029e+09	-11	1.11344
1.97917e+09	-11	1.12494
2.49451e+09	-11	1.13507
3.14404e+09	-11	1.14293
3.96269e+09	-11	1.14818
4.99451e+09	-11	1.15123
6.29499e+09	-11	1.15316
[truncated: 22,202 more rows]

## Sheet: Figure 3d
Experiment							Percolation Fit
Frequency [Hz]	E' 16.5% VW	E' 33% VW	E' 50% VW	E' 66% VW	E' 83.5% VW		Frequency [Hz]	E' 16.5% VW	E' 33% VW	E' 50% VW	E' 66% VW	E' 83.5% VW
1e-10	564.168	1341.6	1565.13	1791.68	1935.54		1e-10	627.501	1337.18	1604.74	1798.61	1959.36
1.59228e-10	540.566	1325.83	1555.11	1782.13	1934.04		1.59228e-10	603.185	1320.48	1593	1790.88	1955.18
2.53536e-10	516.665	1309.5	1543.52	1772.88	1931.74		2.53536e-10	579.234	1303.58	1580.9	1782.7	1950.48
4.03702e-10	492.66	1292.74	1531.35	1764.22	1928.3		4.03702e-10	556.04	1286.77	1568.6	1774.09	1945.15
6.42807e-10	468.48	1276.08	1519.56	1755.49	1923.31		6.42807e-10	533.897	1270.24	1556.15	1765.01	1939.08
1.02353e-09	444.315	1258.47	1507.7	1746.4	1916.46		1.02353e-09	512.354	1253.09	1542.85	1754.94	1931.94
1.62975e-09	420.295	1238.98	1494.63	1737.42	1907.74		1.62975e-09	491.044	1234.7	1528.27	1743.69	1923.76
2.59502e-09	396.633	1218.37	1480.59	1728.47	1897.74		2.59502e-09	470.058	1215.52	1512.95	1731.86	1915.19
4.13201e-09	373.545	1197.41	1466.95	1718.86	1887.47		4.13201e-09	449.167	1195.68	1497.26	1719.99	1906.94
6.57933e-09	351.026	1175.36	1453.98	1708.55	1877.6		6.57933e-09	427.811	1174.54	1480.77	1707.88	1899.02
1.04762e-08	329.211	1151.91	1440.24	1697.87	1867.85		1.04762e-08	406.044	1152.14	1463.28	1695.11	1890.82
1.6681e-08	308.375	1128.05	1424.93	1686.53	1857.9		1.6681e-08	384.322	1129.35	1445.24	1681.72	1881.96
2.65609e-08	288.419	1103.82	1409.15	1674.15	1847.95		2.65609e-08	362.499	1106.02	1426.55	1667.65	1872.42
4.22924e-08	269.164	1078.12	1393.96	1661.23	1837.91		4.22924e-08	340.17	1081.39	1406.76	1652.76	1862.38
6.73415e-08	250.824	1051.38	1378.5	1648.12	1827.62		6.73415e-08	317.639	1055.93	1386.24	1637.34	1852.08
1.07227e-07	233.343	1024.59	1361.35	1634.32	1817.2		1.07227e-07	295.405	1030.3	1365.36	1621.47	1841.26
1.70735e-07	216.588	996.996	1343.05	1619.63	1806.54		1.70735e-07	273.46	1004.01	1343.55	1604.55	1829.35
2.71859e-07	200.541	968.112	1325.11	1604.65	1795.44		2.71859e-07	251.86	976.885	1320.71	1586.55	1816.4
4.32876e-07	185.333	939.21	1307.42	1589.24	1783.95		4.32876e-07	230.996	949.769	1297.6	1568.17	1803
6.89261e-07	170.834	910.517	1288.47	1572.83	1772.14		6.89261e-07	210.935	922.592	1274.17	1549.33	1789.11
1.0975e-06	156.931	880.945	1268.32	1555.86	1759.88		1.0975e-06	191.623	894.851	1249.86	1529.51	1774.23
1.74753e-06	143.735	851.061	1248.71	1538.93	1746.92		1.74753e-06	173.275	867.16	1225.23	1509.18	1758.73
2.78256e-06	131.178	821.809	1229.97	1521.5	1733.54		2.78256e-06	155.879	839.813	1200.76	1488.95	1743.35
4.43062e-06	119.287	792.261	1210.38	1503.45	1720.13		4.43062e-06	139.196	812.011	1175.82	1468.49	1728.08
7.0548e-06	108.02	762.203	1189.41	1485.6	1706.12		7.0548e-06	123.402	784.024	1150.58	1447.82	1712.84
1.12332e-05	97.372	732.898	1168.6	1467.83	1691.07		1.12332e-05	108.758	756.652	1125.76	1427.57	1698.12
1.78865e-05	87.3939	704.017	1148.44	1449.4	1675.73		1.78865e-05	95.1925	729.285	1100.89	1407.48	1683.9
2.84804e-05	78.0933	674.647	1127.3	1430.86	1660.47		2.84804e-05	82.7557	701.675	1075.56	1387.02	1669.63
4.53488e-05	69.4767	645.637	1104.51	1412.77	1644.42		4.53488e-05	71.6979	674.773	1050.49	1366.63	1655.33
7.22081e-05	61.5168	617.16	1081.63	1394.28	1627.31		7.22081e-05	61.9208	648.279	1025.46	1346.18	1641.07
0.000114976	54.2689	588.094	1059.4	1375.01	1610.14		0.000114976	53.2333	621.34	999.604	1324.94	1626.32
0.000183074	47.6735	558.887	1036.33	1355.8	1592.98		0.000183074	45.7283	594.795	973.535	1303.18	1610.91
0.000291505	41.6905	530.376	1011.85	1336.48	1574.56		0.000291505	39.3195	569.113	947.728	1281.27	1595.09
0.000464159	36.3607	501.883	987.766	1316.06	1554.88		0.000464159	33.7146	543.351	921.343	1258.64	1578.66
0.000739072	31.6549	473.5	964.957	1295.04	1535.53		0.000739072	28.8453	517.888	894.656	1235.37	1561.45
0.00117681	27.4822	446.106	941.842	1274.34	1516.79		0.00117681	24.6177	493.777	868.657	1212.09	1543.58
0.00187382	23.8631	419.186	917.753	1253.21	1496.72		0.00187382	20.8296	470.276	842.717	1188.43	1524.98
0.00298365	20.7663	392.586	894.297	1230.9	1474.45		0.00298365	17.4197	446.871	816.375	1164.11	1505.69
0.00475081	18.1118	367.178	871.854	1208.37	1451.89		0.00475081	14.4408	424.571	790.617	1139.82	1485.89
0.00756463	15.8095	342.762	848.592	1186.05	1430.89		0.00756463	11.9131	403.488	765.558	1115.6	1465.53
0.012045	13.816	319.269	824.088	1162.84	1410.19		0.012045	9.74041	382.903	740.586	1091.16	1444.79
0.0191791	12.1365	297.487	800.034	1138.78	1387.17		0.0191791	7.85942	363.145	716.134	1066.94	1424.04
0.0305386	10.6678	277.218	776.667	1115.14	1362.1		0.0305386	6.31632	344.812	692.774	1043.23	1403.1
0.048626	9.35825	258.3	752.258	1091.58	1337.71		0.048626	5.07099	327.615	670.232	1019.82	1381.88
0.0774264	8.23939	241.236	726.816	1066.9	1315.09		0.0774264	4.01079	310.986	648.062	996.609	1360.76
0.123285	7.29112	225.689	702.319	1041.83	1291.79		0.123285	3.14671	295.229	626.61	973.85	1339.82
0.196304	6.45937	211.427	678.994	1017.4	1265.57		0.196304	2.51725	280.659	606.105	951.476	1318.52
0.312572	5.67737	198.627	655.19	992.566	1238		0.312572	2.06214	266.879	586.157	929.226	1296.82
0.497702	4.9493	186.777	631.127	966.639	1212.02		0.497702	1.70931	253.142	566.013	906.691	1274.93
0.792483	4.35097	175.571	608.466	940.766	1187.54		0.792483	1.45291	239.928	546.197	884.192	1252.77
1.26186	3.87883	164.994	586.692	915.03	1161.29		1.26186	1.26843	227.445	526.836	861.559	1229.71
2.00923	3.44474	154.714	564.052	888.044	1132.06		2.00923	1.11002	214.815	506.892	838.003	1205.53
3.19927	3.01053	144.724	541.117	860.049	1102.54		3.19927	0.966376	201.951	486.395	813.83	1180.98
5.09414	2.59401	135.16	519.4	832.111	1075.2		5.09414	0.845262	189.505	466.11	789.561	1156.02
8.11131	2.21088	125.963	498.148	803.342	1048.44		8.11131	0.743169	177.292	445.582	764.402	1129.49
12.9155	1.88165	117.14	475.911	772.795	1018.86		12.9155	0.652838	164.804	424.149	737.842	1101.29
20.5651	1.61708	108.703	453.687	741.502	986.841		20.5651	0.575226	152.317	402.335	710.654	1072.49
32.7455	1.39731	100.625	433.018	709.755	955.571		32.7455	0.511552	140.107	380.403	682.852	1042.65
52.1401	1.22176	92.9199	413.073	676.422	925.985		52.1401	0.459526	127.97	357.793	653.428	1010.24
83.0218	1.11756	85.7113	392.564	641.931	895.141		83.0218	0.418064	116.082	334.812	622.743	975.63
132.194	1.08157	79.1412	372.531	607.328	861.278		132.194	0.386246	104.775	312.129	591.691	939.826
210.49	1.07614	73.1269	354.086	571.884	826.711		210.49	0.361856	93.8842	289.354	559.595	901.811
335.16	1.0759	67.5671	336	535.529	793.491		335.16	0.343808	83.5419	266.594	526.252	860.756
533.67	1.0759	62.5343	317.062	499.634	759.847		533.67	0.331167	74.1678	244.787	492.899	817.885
849.753	1.0759	57.9531	298.364	464.065	723.659		849.753	0.322098	65.5561	223.726	459.477	773.421
1353.05	1.0759	53.7834	280.891	428.532	686.558		1353.05	0.315706	57.6964	203.373	425.745	726.65
2154.43	1.0759	49.9496	263.504	394.302	650.446		2154.43	0.311536	50.9398	184.598	392.843	678.533
3430.47	1.0759	46.2099	245.243	361.412	613.982		3430.47	0.308644	44.995	167.119	360.899	630.03
5462.28	1.0759	42.5797	227.329	329.324	576.04		5462.28	0.306505	39.588	150.489	329.532	581.108
8697.49	1.0759	39.1791	210.798	299.095	538.482		8697.49	0.305053	34.9492	135.37	299.793	533.032
13848.9	1.0759	35.931	194.6	270.956	502.147		13848.9	0.303988	30.8828	121.592	271.972	487.086
22051.3	1.0759	32.8446	177.838	244.42	465.722		22051.3	0.303134	27.1778	108.75	245.669	443.173
35111.9	1.0759	30.0163	161.717	220.258	429.661		35111.9	0.302525	24.0144	97.3328	221.641	402.176
55908.1	1.0759	27.3944	147.257	198.429	395.271		55908.1	0.302026	21.2	87.0602	199.888	364.9
89021.5	1.0759	24.9866	133.44	178.263	361.964		89021.5	0.30158	18.5773	77.5221	179.788	330.639
141747	1.0759	22.853	119.366	160.349	329.646		141747	0.301266	16.3818	69.2375	161.896	299.538
225702	1.0759	20.9058	106.153	144.652	298.98		225702	0.301051	14.5792	62.1496	146.166	271.6
359381	1.0759	19.1152	94.8521	130.383	269.491		359381	0.300886	13.0089	55.8073	131.846	245.829
572237	1.0759	17.5259	84.572	117.749	241.448		572237	0.300779	11.7207	50.35	119.149	222.448
911163	1.0759	16.0468	74.2303	106.651	215.469		911163	0.300716	10.6742	45.6841	107.958	201.381
1.45083e+06	1.0759	14.6156	64.5607	96.3554	190.837		1.45083e+06	0.300665	9.72497	41.3847	97.5563	181.679
2.31013e+06	1.0759	13.3107	56.6537	87.0272	167.529		2.31013e+06	0.300634	8.90095	37.5448	88.1248	163.63
3.67838e+06	1.0759	12.1235	50.0437	78.9262	146.082		3.67838e+06	0.300646	8.2779	34.3474	79.9037	147.431
5.85702e+06	1.0759	10.945	43.547	71.606	126.332		5.85702e+06	0.300694	7.77448	31.5334	72.4289	132.431
9.32603e+06	1.0759	9.81165	37.2707	65.0793	108.378		9.32603e+06	0.300791	7.38945	29.0992	65.7167	118.71
1.48497e+07	1.0759	8.8784	32.2331	59.712	92.1571		1.48497e+07	0.301065	7.29432	27.3859	60.1267	106.422
2.36449e+07	1.0759	8.15936	28.7158	55.1484	77.5136		2.36449e+07	0.301679	7.44738	26.1896	55.2909	95.1232
3.76494e+07	1.0759	7.48941	25.8202	50.9236	64.6279		3.76494e+07	0.302735	7.63654	25.0498	50.726	84.6722
5.99484e+07	1.0759	6.77725	22.7999	47.136	53.4834		5.99484e+07	0.304594	7.86548	23.9746	46.4599	75.1162
9.54548e+07	1.0759	6.11856	19.8781	43.7152	44.0122		9.54548e+07	0.307749	8.09531	22.9104	42.469	66.4861
1.51991e+08	1.0759	5.66902	17.6812	40.2441	35.9356		1.51991e+08	0.311471	8.0942	21.5813	38.6107	58.9113
2.42013e+08	1.0759	5.47646	16.4679	36.6881	29.1073		2.42013e+08	0.315024	7.88278	20.0773	34.9614	52.3102
3.85353e+08	1.0759	5.43179	15.8063	33.4035	23.4976		3.85353e+08	0.319047	7.64086	18.6673	31.7171	46.6204
6.13591e+08	1.0759	5.41935	15.1305	30.4939	18.9381		6.13591e+08	0.324124	7.42321	17.4063	28.866	41.6917
9.7701e+08	1.0759	5.40378	14.2189	27.7253	15.3252		9.7701e+08	0.331264	7.21666	16.1878	26.1496	37.0572
1.55568e+09	1.0759	5.37925	13.0578	25.1046	12.5259		1.55568e+09	0.342515	7.04457	15.0189	23.5404	32.6381
2.47708e+09	1.0759	5.34072	11.7593	22.9146	10.4306		2.47708e+09	0.362762	6.98957	14.0315	21.2178	28.6613
3.94421e+09	1.0759	5.28067	10.5756	21.1494	8.99714		3.94421e+09	0.398339	7.02323	13.1882	19.1628	25.1452
6.28029e+09	1.0759	5.18827	9.79084	19.4926	8.1734		6.28029e+09	0.440753	6.93969	12.321	17.3147	22.1752
10000000000	1.0759	5.04893	9.47098	17.8496	7.77881		10000000000	0.465567	6.64705	11.4298	15.7614	19.9111

## Sheet: Figure 4a
t=1e-4				t=1e-0				t=1e4
T	rho	E		T	rho	E		T	rho	E
-20	0	2095.23		-20	0	2095.24		-20	0	2011.62
-18.9899	0	2095.25		-18.9899	0	2094.79		-18.9899	0	1998.11
-17.9798	0	2095.26		-17.9798	0	2093.52		-17.9798	0	1983.8
-16.9697	0	2095.25		-16.9697	0	2090.93		-16.9697	0	1969.52
-15.9596	0	2095.24		-15.9596	0	2086.77		-15.9596	0	1955.89
-14.9495	0	2095.22		-14.9495	0	2081.24		-14.9495	0	1943.25
-13.9394	0	2095.21		-13.9394	0	2074.9		-13.9394	0	1931.64
-12.9293	0	2095.23		-12.9293	0	2068.27		-12.9293	0	1920.89
-11.9192	0	2095.31		-11.9192	0	2061.68		-11.9192	0	1910.6
-10.9091	0	2095.46		-10.9091	0	2055.25		-10.9091	0	1900.27
-9.89899	0	2095.66		-9.89899	0	2048.91		-9.89899	0	1889.37
-8.88889	0	2095.86		-8.88889	0	2042.35		-8.88889	0	1877.5
-7.87879	0	2096.01		-7.87879	0	2035.08		-7.87879	0	1864.38
-6.86869	0	2096.06		-6.86869	0	2026.49		-6.86869	0	1849.88
-5.85859	0	2095.94		-5.85859	0	2016.25		-5.85859	0	1834
-4.84848	0	2095.48		-4.84848	0	2004.49		-4.84848	0	1816.81
-3.83838	0	2094.4		-3.83838	0	1991.76		-3.83838	0	1798.47
-2.82828	0	2092.38		-2.82828	0	1978.74		-2.82828	0	1779.13
-1.81818	0	2089.3		-1.81818	0	1966.03		-1.81818	0	1758.98
-0.808081	0	2085.28		-0.808081	0	1954.03		-0.808081	0	1738.15
0.20202	0	2080.55		0.20202	0	1942.9		0.20202	0	1716.7
1.21212	0	2075.35		1.21212	0	1932.66		1.21212	0	1694.67
2.22222	0	2069.84		2.22222	0	1923.16		2.22222	0	1672.01
3.23232	0	2064.11		3.23232	0	1914.1		3.23232	0	1648.63
4.24242	0	2058.25		4.24242	0	1905.1		4.24242	0	1624.41
5.25253	0	2052.34		5.25253	0	1895.79		5.25253	0	1599.24
6.26263	0	2046.36		6.26263	0	1885.8		6.26263	0	1572.98
7.27273	0	2040.16		7.27273	0	1874.87		7.27273	0	1545.49
8.28283	0	2033.4		8.28283	0	1862.88		8.28283	0	1516.59
9.29293	0	2025.68		9.29293	0	1849.75		9.29293	0	1486.06
10.303	0	2016.75		10.303	0	1835.54		10.303	0	1453.58
11.3131	0	2006.63		11.3131	0	1820.32		11.3131	0	1418.75
12.3232	0	1995.64		12.3232	0	1804.22		12.3232	0	1381.04
13.3333	0	1984.22		13.3333	0	1787.37		13.3333	0	1339.84
14.3434	0	1972.82		14.3434	0	1769.9		14.3434	0	1294.5
15.3535	0	1961.78		15.3535	0	1751.9		15.3535	0	1244.41
16.3636	0	1951.29		16.3636	0	1733.41		16.3636	0	1189.14
17.3737	0	1941.48		17.3737	0	1714.46		17.3737	0	1128.55
18.3838	0	1932.35		18.3838	0	1695.02		18.3838	0	1062.95
19.3939	0	1923.81		19.3939	0	1675.04		19.3939	0	993.144
20.404	0	1915.68		20.404	0	1654.47		20.404	0	920.513
21.4141	0	1907.74		21.4141	0	1633.24		21.4141	0	846.907
22.4242	0	1899.68		22.4242	0	1611.29		22.4242	0	774.418
23.4343	0	1891.25		23.4343	0	1588.54		23.4343	0	705.015
24.4444	0	1882.2		24.4444	0	1564.92		24.4444	0	640.192
25.4545	0	1872.37		25.4545	0	1540.33		25.4545	0	580.772
26.4646	0	1861.67		26.4646	0	1514.64		26.4646	0	526.894
27.4747	0	1850.08		27.4747	0	1487.69		27.4747	0	478.162
28.4848	0	1837.64		28.4848	0	1459.26		28.4848	0	433.898
29.4949	0	1824.42		29.4949	0	1429.07		29.4949	0	393.397
30.5051	0	1810.51		30.5051	0	1396.79		30.5051	0	356.114
31.5152	0	1796.01		31.5152	0	1362.02		31.5152	0	321.71
32.5253	0	1781.01		32.5253	0	1324.33		32.5253	0	289.992
33.5354	0	1765.57		33.5354	0	1283.28		33.5354	0	260.807
34.5455	0	1749.74		34.5455	0	1238.5		34.5455	0	233.98
35.5556	0	1733.55		35.5556	0	1189.69		35.5556	0	209.313
36.5657	0	1717.02		36.5657	0	1136.77		36.5657	0	186.579
37.5758	0	1700.14		37.5758	0	1079.91		37.5758	0	165.505
38.5859	0	1682.86		38.5859	0	1019.6		38.5859	0	145.866
39.596	0	1665.13		39.596	0	956.658		39.596	0	127.709
40.6061	0	1646.88		40.6061	0	892.244		40.6061	0	111.348
41.6162	0	1628.06		41.6162	0	827.734		41.6162	0	97.0728
42.6263	0	1608.62		42.6263	0	764.56		42.6263	0	84.934
43.6364	0	1588.51		43.6364	0	704		43.6364	0	74.7485
44.6465	0	1567.7		44.6465	0	647.018		44.6465	0	66.1859
45.6566	0	1546.14		45.6566	0	594.181		45.6566	0	58.8552
46.6667	0	1523.77		46.6667	0	545.641		46.6667	0	52.3675
47.6768	0	1500.52		47.6768	0	501.205		47.6768	0	46.3957
48.6869	0	1476.28		48.6869	0	460.446		48.6869	0	40.7641
49.697	0	1450.89		49.697	0	422.86		49.697	0	35.534
50.7071	0	1424.18		50.7071	0	388.006		50.7071	0	30.9615
51.7172	0	1395.9		51.7172	0	355.569		51.7172	0	27.2653
52.7273	0	1365.78		52.7273	0	325.353		52.7273	0	24.4302
53.7374	0	1333.51		53.7374	0	297.231		53.7374	0	22.3275
54.7475	0	1298.77		54.7475	0	271.103		54.7475	0	20.9329
55.7576	0	1261.24		55.7576	0	246.878		55.7576	0	20.2102
56.7677	0	1220.68		56.7677	0	224.434		56.7677	0	19.9293
57.7778	0	1176.96		57.7778	0	203.567		57.7778	0	19.8275
58.7879	0	1130.1		58.7879	0	183.999		58.7879	0	19.7409
59.798	0	1080.29		59.798	0	165.542		59.798	0	19.5349
60.8081	0	1027.96		60.8081	0	148.216		60.8081	0	19.135
61.8182	0	973.663		61.8182	0	132.17		61.8182	0	18.5842
62.8283	0	918.124		62.8283	0	117.559		62.8283	0	17.9681
63.8384	0	862.145		63.8384	0	104.475		63.8384	0	17.3337
64.8485	0	806.564		64.8485	0	92.9311		64.8485	0	16.6877
65.8586	0	752.175		65.8586	0	82.8629		65.8586	0	16.0256
66.8687	0	699.758		66.8687	0	74.1481		66.8687	0	15.3472
67.8788	0	650.261		67.8788	0	66.6163		67.8788	0	14.6599
68.8889	0	604.526		68.8889	0	60.0612		68.8889	0	13.9753
69.899	0	562.154		69.899	0	54.2676		69.899	0	13.3064
70.9091	0	521.688		70.9091	0	49.0313		70.9091	0	12.6652
71.9192	0	484.124		71.9192	0	44.1404		71.9192	0	12.0618
72.9293	0	449.781		72.9293	0	39.413		72.9293	0	11.5035
73.9394	0	417.387		73.9394	0	34.8837		73.9394	0	10.9946
74.9495	0	387.124		74.9495	0	30.9238		74.9495	0	10.5375
75.9596	0	359.07		75.9596	0	27.8517		75.9596	0	10.1319
76.9697	0	332.909		76.9697	0	25.4439		76.9697	0	9.77635
77.9798	0	307.671		77.9798	0	23.3268		77.9798	0	9.46838
78.9899	0	284.24		78.9899	0	21.5826		78.9899	0	9.20548
80	0	261.899		80	0	20.4576		80	0	8.98515
-20	0.0344828	2071.56		-20	0.0344828	2071.68		-20	0.0344828	1981.04
-18.9899	0.0344828	2071.58		-18.9899	0.0344828	2071.17		-18.9899	0.0344828	1966.45
-17.9798	0.0344828	2071.6		-17.9798	0.0344828	2069.8		-17.9798	0.0344828	1950.84
-16.9697	0.0344828	2071.61		-16.9697	0.0344828	2066.99		-16.9697	0.0344828	1935.04
-15.9596	0.0344828	2071.61		-15.9596	0.0344828	2062.38		-15.9596	0.0344828	1919.7
-14.9495	0.0344828	2071.59		-14.9495	0.0344828	2056.18		-14.9495	0.0344828	1905.2
-13.9394	0.0344828	2071.57		-13.9394	0.0344828	2049.01		-13.9394	0.0344828	1891.64
-12.9293	0.0344828	2071.55		-12.9293	0.0344828	2041.54		-12.9293	0.0344828	1878.87
-11.9192	0.0344828	2071.58		-11.9192	0.0344828	2034.14		-11.9192	0.0344828	1866.56
-10.9091	0.0344828	2071.67		-10.9091	0.0344828	2026.89		-10.9091	0.0344828	1854.21
-9.89899	0.0344828	2071.82		-9.89899	0.0344828	2019.69		-9.89899	0.0344828	1841.33
-8.88889	0.0344828	2071.99		-8.88889	0.0344828	2012.21		-8.88889	0.0344828	1827.47
-7.87879	0.0344828	2072.12		-7.87879	0.0344828	2003.95		-7.87879	0.0344828	1812.35
-6.86869	0.0344828	2072.14		-6.86869	0.0344828	1994.34		-6.86869	0.0344828	1795.82
-5.85859	0.0344828	2071.95		-5.85859	0.0344828	1983.02		-5.85859	0.0344828	1777.87
-4.84848	0.0344828	2071.36		-4.84848	0.0344828	1970.06		-4.84848	0.0344828	1758.59
-3.83838	0.0344828	2070.03		-3.83838	0.0344828	1955.98		-3.83838	0.0344828	1738.14
-2.82828	0.0344828	2067.59		-2.82828	0.0344828	1941.45		-2.82828	0.0344828	1716.72
-1.81818	0.0344828	2063.9		-1.81818	0.0344828	1927.11		-1.81818	0.0344828	1694.53
-0.808081	0.0344828	2059.14		-0.808081	0.0344828	1913.35		-0.808081	0.0344828	1671.72
0.20202	0.0344828	2053.63		0.20202	0.0344828	1900.41		0.20202	0.0344828	1648.39
1.21212	0.0344828	2047.68		1.21212	0.0344828	1888.28		1.21212	0.0344828	1624.59
2.22222	0.0344828	2041.41		2.22222	0.0344828	1876.84		2.22222	0.0344828	1600.27
3.23232	0.0344828	2034.91		3.23232	0.0344828	1865.82		3.23232	0.0344828	1575.37
4.24242	0.0344828	2028.23		4.24242	0.0344828	1854.86		4.24242	0.0344828	1549.77
5.25253	0.0344828	2021.39		5.25253	0.0344828	1843.58		5.25253	0.0344828	1523.33
6.26263	0.0344828	2014.39		6.26263	0.0344828	1831.62		6.26263	0.0344828	1495.92
7.27273	0.0344828	2007.08		7.27273	0.0344828	1818.71		7.27273	0.0344828	1467.37
8.28283	0.0344828	1999.14		8.28283	0.0344828	1804.71		8.28283	0.0344828	1437.49
9.29293	0.0344828	1990.22		9.29293	0.0344828	1789.55		9.29293	0.0344828	1406.05
10.303	0.0344828	1980.06		10.303	0.0344828	1773.28		10.303	0.0344828	1372.74
11.3131	0.0344828	1968.64		11.3131	0.0344828	1756.01		11.3131	0.0344828	1337.17
12.3232	0.0344828	1956.28		12.3232	0.0344828	1737.9		12.3232	0.0344828	1298.85
13.3333	0.0344828	1943.4		13.3333	0.0344828	1719.1		13.3333	0.0344828	1257.23
14.3434	0.0344828	1930.46		14.3434	0.0344828	1699.76		14.3434	0.0344828	1211.75
15.3535	0.0344828	1917.8		15.3535	0.0344828	1680		15.3535	0.0344828	1161.91
16.3636	0.0344828	1905.66		16.3636	0.0344828	1659.87		16.3636	0.0344828	1107.42
17.3737	0.0344828	1894.12		17.3737	0.0344828	1639.39		17.3737	0.0344828	1048.26
18.3838	0.0344828	1883.2		18.3838	0.0344828	1618.52		18.3838	0.0344828	984.807
19.3939	0.0344828	1872.82		19.3939	0.0344828	1597.21		19.3939	0.0344828	917.909
20.404	0.0344828	1862.81		20.404	0.0344828	1575.39		20.404	0.0344828	848.874
21.4141	0.0344828	1852.95		21.4141	0.0344828	1552.98		21.4141	0.0344828	779.398
22.4242	0.0344828	1842.95		22.4242	0.0344828	1529.9		22.4242	0.0344828	711.355
23.4343	0.0344828	1832.56		23.4343	0.0344828	1506.06		23.4343	0.0344828	646.488
24.4444	0.0344828	1821.54		24.4444	0.0344828	1481.38		24.4444	0.0344828	586.101
25.4545	0.0344828	1809.74		25.4545	0.0344828	1455.74		25.4545	0.0344828	530.885
26.4646	0.0344828	1797.06		26.4646	0.0344828	1429		26.4646	0.0344828	480.901
27.4747	0.0344828	1783.5		27.4747	0.0344828	1401		27.4747	0.0344828	435.747
28.4848	0.0344828	1769.12		28.4848	0.0344828	1371.51		28.4848	0.0344828	394.803
29.4949	0.0344828	1754		29.4949	0.0344828	1340.28		29.4949	0.0344828	357.461
30.5051	0.0344828	1738.28		30.5051	0.0344828	1307		30.5051	0.0344828	323.246
31.5152	0.0344828	1722.06		31.5152	0.0344828	1271.33		31.5152	0.0344828	291.837
32.5253	0.0344828	1705.45		32.5253	0.0344828	1232.9		32.5253	0.0344828	263.001
33.5354	0.0344828	1688.5		33.5354	0.0344828	1191.37		33.5354	0.0344828	236.54
34.5455	0.0344828	1671.26		34.5455	0.0344828	1146.45		34.5455	0.0344828	212.268
35.5556	0.0344828	1653.74		35.5556	0.0344828	1097.99		35.5556	0.0344828	190.02
36.5657	0.0344828	1635.95		36.5657	0.0344828	1046		36.5657	0.0344828	169.618
37.5758	0.0344828	1617.88		37.5758	0.0344828	990.755		37.5758	0.0344828	150.799
38.5859	0.0344828	1599.46		38.5859	0.0344828	932.774		38.5859	0.0344828	133.309
39.596	0.0344828	1580.64		39.596	0.0344828	872.874		39.596	0.0344828	117.154
40.6061	0.0344828	1561.31		40.6061	0.0344828	812.125		40.6061	0.0344828	102.59
41.6162	0.0344828	1541.39		41.6162	0.0344828	751.757		41.6162	0.0344828	89.8424
42.6263	0.0344828	1520.83		42.6263	0.0344828	693.015		42.6263	0.0344828	78.9391
43.6364	0.0344828	1499.57		43.6364	0.0344828	636.991		43.6364	0.0344828	69.7185
44.6465	0.0344828	1477.59		44.6465	0.0344828	584.489		44.6465	0.0344828	61.9032
45.6566	0.0344828	1454.84		45.6566	0.0344828	535.953		45.6566	0.0344828	55.1639
46.6667	0.0344828	1431.26		46.6667	0.0344828	491.458		46.6667	0.0344828	49.1707
47.6768	0.0344828	1406.76		47.6768	0.0344828	450.783		47.6768	0.0344828	43.6485
48.6869	0.0344828	1381.23		48.6869	0.0344828	413.533		48.6869	0.0344828	38.4575
49.697	0.0344828	1354.53		49.697	0.0344828	379.28		49.697	0.0344828	33.6582
50.7071	0.0344828	1326.46		50.7071	0.0344828	347.648		50.7071	0.0344828	29.4561
51.7172	0.0344828	1296.83		51.7172	0.0344828	318.352		51.7172	0.0344828	26.0083
52.7273	0.0344828	1265.39		52.7273	0.0344828	291.178		52.7273	0.0344828	23.3004
53.7374	0.0344828	1231.9		53.7374	0.0344828	265.968		53.7374	0.0344828	21.2713
54.7475	0.0344828	1196.11		54.7475	0.0344828	242.608		54.7475	0.0344828	19.9338
55.7576	0.0344828	1157.84		55.7576	0.0344828	221.027		55.7576	0.0344828	19.2232
56.7677	0.0344828	1116.95		56.7677	0.0344828	201.138		56.7677	0.0344828	18.8917
57.7778	0.0344828	1073.4		57.7778	0.0344828	182.738		57.7778	0.0344828	18.6968
58.7879	0.0344828	1027.32		58.7879	0.0344828	165.53		58.7879	0.0344828	18.505
59.798	0.0344828	978.97		59.798	0.0344828	149.307		59.798	0.0344828	18.2141
60.8081	0.0344828	928.792		60.8081	0.0344828	134.069		60.8081	0.0344828	17.7695
61.8182	0.0344828	877.357		61.8182	0.0344828	119.935		61.8182	0.0344828	17.2164
62.8283	0.0344828	825.333		62.8283	0.0344828	107.022		62.8283	0.0344828	16.6349
63.8384	0.0344828	773.402		63.8384	0.0344828	95.406		63.8384	0.0344828	16.0647
64.8485	0.0344828	722.176		64.8485	0.0344828	85.1123		64.8485	0.0344828	15.5036
65.8586	0.0344828	672.211		65.8586	0.0344828	76.1097		65.8586	0.0344828	14.9381
66.8687	0.0344828	624.26		66.8687	0.0344828	68.3122		66.8687	0.0344828	14.3603
67.8788	0.0344828	579.353		67.8788	0.0344828	61.5742		67.8788	0.0344828	13.7722
68.8889	0.0344828	538.027		68.8889	0.0344828	55.6961		68.8889	0.0344828	13.1818
69.899	0.0344828	498.987		69.899	0.0344828	50.4468		69.899	0.0344828	12.5997
70.9091	0.0344828	460.244		70.9091	0.0344828	45.5923		70.9091	0.0344828	12.0368
71.9192	0.0344828	424.371		71.9192	0.0344828	40.9362		71.9192	0.0344828	11.5023
72.9293	0.0344828	392.016		72.9293	0.0344828	36.4203		72.9293	0.0344828	11.0033
73.9394	0.0344828	361.474		73.9394	0.0344828	32.2043		73.9394	0.0344828	10.5448
74.9495	0.0344828	333.344		74.9495	0.0344828	28.5826		74.9495	0.0344828	10.1293
75.9596	0.0344828	307.818		75.9596	0.0344828	25.7189		75.9596	0.0344828	9.75815
76.9697	0.0344828	284.557		76.9697	0.0344828	23.3894		76.9697	0.0344828	9.43087
77.9798	0.0344828	262.644		77.9798	0.0344828	21.3322		77.9798	0.0344828	9.14649
78.9899	0.0344828	242.41		78.9899	0.0344828	19.6724		78.9899	0.0344828	8.90362
80	0.0344828	223.384		80	0.0344828	18.6135		80	0.0344828	8.70083
-20	0.0689655	2047.54		-20	0.0689655	2047.58		-20	0.0689655	1949.61
-18.9899	0.0689655	2047.57		-18.9899	0.0689655	2046.99		-18.9899	0.0689655	1934
-17.9798	0.0689655	2047.6		-17.9798	0.0689655	2045.5		-17.9798	0.0689655	1917.17
-16.9697	0.0689655	2047.63		-16.9697	0.0689655	2042.45		-16.9697	0.0689655	1899.94
-15.9596	0.0689655	2047.65		-15.9596	0.0689655	2037.37		-15.9596	0.0689655	1882.99
-14.9495	0.0689655	2047.65		-14.9495	0.0689655	2030.45		-14.9495	0.0689655	1866.73
-13.9394	0.0689655	2047.62		-13.9394	0.0689655	2022.42		-13.9394	0.0689655	1851.3
-12.9293	0.0689655	2047.57		-12.9293	0.0689655	2014.07		-12.9293	0.0689655	1836.58
-11.9192	0.0689655	2047.55		-11.9192	0.0689655	2005.81		-11.9192	0.0689655	1822.27
-10.9091	0.0689655	2047.56		-10.9091	0.0689655	1997.73		-10.9091	0.0689655	1807.91
-9.89899	0.0689655	2047.65		-9.89899	0.0689655	1989.65		-9.89899	0.0689655	1793.01
-8.88889	0.0689655	2047.77		-8.88889	0.0689655	1981.22		-8.88889	0.0689655	1777.13
-7.87879	0.0689655	2047.87		-7.87879	0.0689655	1971.94		-7.87879	0.0689655	1759.97
-6.86869	0.0689655	2047.84		-6.86869	0.0689655	1961.27		-6.86869	0.0689655	1741.37
-5.85859	0.0689655	2047.57		-5.85859	0.0689655	1948.85		-5.85859	0.0689655	1721.33
-4.84848	0.0689655	2046.82		-4.84848	0.0689655	1934.73		-4.84848	0.0689655	1699.96
-3.83838	0.0689655	2045.2		-3.83838	0.0689655	1919.36		-3.83838	0.0689655	1677.43
-2.82828	0.0689655	2042.25		-2.82828	0.0689655	1903.42		-2.82828	0.0689655	1653.96
-1.81818	0.0689655	2037.86		-1.81818	0.0689655	1887.52		-1.81818	0.0689655	1629.78
-0.808081	0.0689655	2032.27		-0.808081	0.0689655	1872.12		-0.808081	0.0689655	1605.06
0.20202	0.0689655	2025.93		0.20202	0.0689655	1857.44		0.20202	0.0689655	1579.92
1.21212	0.0689655	2019.18		1.21212	0.0689655	1843.52		1.21212	0.0689655	1554.43
2.22222	0.0689655	2012.14		2.22222	0.0689655	1830.23		2.22222	0.0689655	1528.58
3.23232	0.0689655	2004.85		3.23232	0.0689655	1817.3		3.23232	0.0689655	1502.3
4.24242	0.0689655	1997.31		4.24242	0.0689655	1804.4		4.24242	0.0689655	1475.48
5.25253	0.0689655	1989.53		5.25253	0.0689655	1791.14		5.25253	0.0689655	1447.98
6.26263	0.0689655	1981.47		6.26263	0.0689655	1777.18		6.26263	0.0689655	1419.61
7.27273	0.0689655	1973.01		7.27273	0.0689655	1762.25		7.27273	0.0689655	1390.2
8.28283	0.0689655	1963.87		8.28283	0.0689655	1746.19		8.28283	0.0689655	1359.52
9.29293	0.0689655	1953.71		9.29293	0.0689655	1728.95		9.29293	0.0689655	1327.33
10.303	0.0689655	1942.3		10.303	0.0689655	1710.61		10.303	0.0689655	1293.32
11.3131	0.0689655	1929.61		11.3131	0.0689655	1691.3		11.3131	0.0689655	1257.12
12.3232	0.0689655	1915.92		12.3232	0.0689655	1671.2		12.3232	0.0689655	1218.29
13.3333	0.0689655	1901.65		13.3333	0.0689655	1650.49		13.3333	0.0689655	1176.35
14.3434	0.0689655	1887.24		14.3434	0.0689655	1629.37		14.3434	0.0689655	1130.85
15.3535	0.0689655	1873.06		15.3535	0.0689655	1607.94		15.3535	0.0689655	1081.42
16.3636	0.0689655	1859.33		16.3636	0.0689655	1586.28		16.3636	0.0689655	1027.9
17.3737	0.0689655	1846.17		17.3737	0.0689655	1564.4		17.3737	0.0689655	970.37
18.3838	0.0689655	1833.55		18.3838	0.0689655	1542.26		18.3838	0.0689655	909.292
19.3939	0.0689655	1821.41		19.3939	0.0689655	1519.78		19.3939	0.0689655	845.493
20.404	0.0689655	1809.57		20.404	0.0689655	1496.87		20.404	0.0689655	780.183
21.4141	0.0689655	1797.82		21.4141	0.0689655	1473.45		21.4141	0.0689655	714.87
22.4242	0.0689655	1785.88		22.4242	0.0689655	1449.41		22.4242	0.0689655	651.191
23.4343	0.0689655	1773.5		23.4343	0.0689655	1424.66		23.4343	0.0689655	590.674
24.4444	0.0689655	1760.47		24.4444	0.0689655	1399.07		24.4444	0.0689655	534.486
25.4545	0.0689655	1746.64		25.4545	0.0689655	1372.52		25.4545	0.0689655	483.239
26.4646	0.0689655	1731.95		26.4646	0.0689655	1344.88		26.4646	0.0689655	436.961
27.4747	0.0689655	1716.39		27.4747	0.0689655	1315.96		27.4747	0.0689655	395.263
28.4848	0.0689655	1700.07		28.4848	0.0689655	1285.55		28.4848	0.0689655	357.575
29.4949	0.0689655	1683.1		29.4949	0.0689655	1253.43		29.4949	0.0689655	323.346
30.5051	0.0689655	1665.63		30.5051	0.0689655	1219.32		30.5051	0.0689655	292.132
31.5152	0.0689655	1647.8		31.5152	0.0689655	1182.94		31.5152	0.0689655	263.603
32.5253	0.0689655	1629.69		32.5253	0.0689655	1144		32.5253	0.0689655	237.497
33.5354	0.0689655	1611.39		33.5354	0.0689655	1102.24		33.5354	0.0689655	213.594
34.5455	0.0689655	1592.91		34.5455	0.0689655	1057.48		34.5455	0.0689655	191.723
35.5556	0.0689655	1574.25		35.5556	0.0689655	1009.68		35.5556	0.0689655	171.775
36.5657	0.0689655	1555.38		36.5657	0.0689655	958.935		36.5657	0.0689655	153.616
37.5758	0.0689655	1536.28		37.5758	0.0689655	905.574		37.5758	0.0689655	136.975
38.5859	0.0689655	1516.89		38.5859	0.0689655	850.139		38.5859	0.0689655	121.552
39.596	0.0689655	1497.13		39.596	0.0689655	793.403		39.596	0.0689655	107.295
40.6061	0.0689655	1476.86		40.6061	0.0689655	736.334		40.6061	0.0689655	94.3972
41.6162	0.0689655	1455.99		41.6162	0.0689655	680.011		41.6162	0.0689655	83.0396
42.6263	0.0689655	1434.44		42.6263	0.0689655	625.508		42.6263	0.0689655	73.2479
43.6364	0.0689655	1412.19		43.6364	0.0689655	573.768		43.6364	0.0689655	64.8965
44.6465	0.0689655	1389.18		44.6465	0.0689655	525.487		44.6465	0.0689655	57.763
45.6566	0.0689655	1365.37		45.6566	0.0689655	481.028		45.6566	0.0689655	51.5756
46.6667	0.0689655	1340.7		46.6667	0.0689655	440.406		46.6667	0.0689655	46.057
47.6768	0.0689655	1315.09		47.6768	0.0689655	403.377		47.6768	0.0689655	40.9757
48.6869	0.0689655	1288.43		48.6869	0.0689655	369.566		48.6869	0.0689655	36.2178
49.697	0.0689655	1260.6		49.697	0.0689655	338.581		49.697	0.0689655	31.8351
50.7071	0.0689655	1231.41		50.7071	0.0689655	310.074		50.7071	0.0689655	27.9861
51.7172	0.0689655	1200.68		51.7172	0.0689655	283.76		51.7172	0.0689655	24.7808
52.7273	0.0689655	1168.21		52.7273	0.0689655	259.414		52.7273	0.0689655	22.2113
53.7374	0.0689655	1133.83		53.7374	0.0689655	236.87		53.7374	0.0689655	20.2631
54.7475	0.0689655	1097.38		54.7475	0.0689655	216.039		54.7475	0.0689655	18.9671
55.7576	0.0689655	1058.78		55.7576	0.0689655	196.897		55.7576	0.0689655	18.2444
56.7677	0.0689655	1017.98		56.7677	0.0689655	179.392		56.7677	0.0689655	17.8536
57.7778	0.0689655	975.061		57.7778	0.0689655	163.314		57.7778	0.0689655	17.5726
58.7879	0.0689655	930.182		58.7879	0.0689655	148.339		58.7879	0.0689655	17.2861
59.798	0.0689655	883.652		59.798	0.0689655	134.229		59.798	0.0689655	16.9152
60.8081	0.0689655	835.903		60.8081	0.0689655	120.955		60.8081	0.0689655	16.4239
61.8182	0.0689655	787.469		61.8182	0.0689655	108.6		61.8182	0.0689655	15.8621
62.8283	0.0689655	738.909		62.8283	0.0689655	97.2549		62.8283	0.0689655	15.3085
63.8384	0.0689655	690.722		63.8384	0.0689655	86.9885		63.8384	0.0689655	14.7984
64.8485	0.0689655	643.33		64.8485	0.0689655	77.8382		64.8485	0.0689655	14.3217
65.8586	0.0689655	597.296		65.8586	0.0689655	69.8006		65.8586	0.0689655	13.8548
66.8687	0.0689655	553.56		66.8687	0.0689655	62.8196		66.8687	0.0689655	13.3813
67.8788	0.0689655	513.141		67.8788	0.0689655	56.7746		67.8788	0.0689655	12.8962
68.8889	0.0689655	476.164		68.8889	0.0689655	51.4786		68.8889	0.0689655	12.4032
69.899	0.0689655	440.537		69.899	0.0689655	46.6943		69.899	0.0689655	11.9101
70.9091	0.0689655	403.523		70.9091	0.0689655	42.1706		70.9091	0.0689655	11.4261
71.9192	0.0689655	369.328		71.9192	0.0689655	37.7443		71.9192	0.0689655	10.9598
72.9293	0.0689655	339.091		72.9293	0.0689655	33.4891		72.9293	0.0689655	10.5187
73.9394	0.0689655	310.702		73.9394	0.0689655	29.6287		73.9394	0.0689655	10.108
74.9495	0.0689655	285.043		74.9495	0.0689655	26.3169		74.9495	0.0689655	9.73181
75.9596	0.0689655	262.201		75.9596	0.0689655	23.606		75.9596	0.0689655	9.3925
76.9697	0.0689655	241.701		76.9697	0.0689655	21.3256		76.9697	0.0689655	9.09121
77.9798	0.0689655	222.656		77.9798	0.0689655	19.3243		77.9798	0.0689655	8.82843
78.9899	0.0689655	205.309		78.9899	0.0689655	17.7503		78.9899	0.0689655	8.60375
80	0.0689655	188.719		80	0.0689655	16.7699		80	0.0689655	8.41688
-20	0.103448	2023.01		-20	0.103448	2022.9		-20	0.103448	1917.32
-18.9899	0.103448	2023.05		-18.9899	0.103448	2022.22		-18.9899	0.103448	1900.69
-17.9798	0.103448	2023.09		-17.9798	0.103448	2020.59		-17.9798	0.103448	1882.7
-16.9697	0.103448	2023.14		-16.9697	0.103448	2017.29		-16.9697	0.103448	1864.11
-15.9596	0.103448	2023.18		-15.9596	0.103448	2011.73		-15.9596	0.103448	1845.6
-14.9495	0.103448	2023.19		-14.9495	0.103448	2004.07		-14.9495	0.103448	1827.63
-13.9394	0.103448	2023.17		-13.9394	0.103448	1995.14		-13.9394	0.103448	1810.35
-12.9293	0.103448	2023.11		-12.9293	0.103448	1985.87		-12.9293	0.103448	1793.71
-11.9192	0.103448	2023.04		-11.9192	0.103448	1976.75		-11.9192	0.103448	1777.41
-10.9091	0.103448	2023		-10.9091	0.103448	1967.82		-10.9091	0.103448	1761.03
-9.89899	0.103448	2023.01		-9.89899	0.103448	1958.84		-9.89899	0.103448	1744.09
-8.88889	0.103448	2023.08		-8.88889	0.103448	1949.43		-8.88889	0.103448	1726.17
-7.87879	0.103448	2023.14		-7.87879	0.103448	1939.09		-7.87879	0.103448	1706.96
-6.86869	0.103448	2023.08		-6.86869	0.103448	1927.32		-6.86869	0.103448	1686.31
-5.85859	0.103448	2022.74		-5.85859	0.103448	1913.78		-5.85859	0.103448	1664.23
-4.84848	0.103448	2021.82		-4.84848	0.103448	1898.5		-4.84848	0.103448	1640.81
-3.83838	0.103448	2019.86		-3.83838	0.103448	1881.87		-3.83838	0.103448	1616.27
-2.82828	0.103448	2016.36		-2.82828	0.103448	1864.55		-2.82828	0.103448	1590.84
-1.81818	0.103448	2011.18		-1.81818	0.103448	1847.16		-1.81818	0.103448	1564.75
-0.808081	0.103448	2004.7		-0.808081	0.103448	1830.16		-0.808081	0.103448	1538.2
0.20202	0.103448	1997.48		0.20202	0.103448	1813.79		0.20202	0.103448	1511.34
1.21212	0.103448	1989.9		1.21212	0.103448	1798.11		1.21212	0.103448	1484.27
2.22222	0.103448	1982.08		2.22222	0.103448	1782.99		2.22222	0.103448	1457.01
3.23232	0.103448	1973.99		3.23232	0.103448	1768.19		3.23232	0.103448	1429.5
4.24242	0.103448	1965.58		4.24242	0.103448	1753.35		4.24242	0.103448	1401.62
5.25253	0.103448	1956.82		5.25253	0.103448	1738.12		5.25253	0.103448	1373.22
6.26263	0.103448	1947.69		6.26263	0.103448	1722.16		6.26263	0.103448	1344.08
7.27273	0.103448	1938.05		7.27273	0.103448	1705.2		7.27273	0.103448	1313.96
8.28283	0.103448	1927.66		8.28283	0.103448	1687.1		8.28283	0.103448	1282.63
9.29293	0.103448	1916.24		9.29293	0.103448	1667.83		9.29293	0.103448	1249.83
10.303	0.103448	1903.55		10.303	0.103448	1647.47		10.303	0.103448	1215.24
11.3131	0.103448	1889.58		11.3131	0.103448	1626.18		11.3131	0.103448	1178.54
12.3232	0.103448	1874.58		12.3232	0.103448	1604.18		12.3232	0.103448	1139.33
13.3333	0.103448	1858.95		13.3333	0.103448	1581.66		13.3333	0.103448	1097.24
14.3434	0.103448	1843.12		14.3434	0.103448	1558.84		14.3434	0.103448	1051.9
15.3535	0.103448	1827.46		15.3535	0.103448	1535.86		15.3535	0.103448	1003.08
16.3636	0.103448	1812.19		16.3636	0.103448	1512.78		16.3636	0.103448	950.722
17.3737	0.103448	1797.42		17.3737	0.103448	1489.62		17.3737	0.103448	895.016
18.3838	0.103448	1783.15		18.3838	0.103448	1466.33		18.3838	0.103448	836.45
19.3939	0.103448	1769.28		19.3939	0.103448	1442.82		19.3939	0.103448	775.828
20.404	0.103448	1755.64		20.404	0.103448	1418.99		20.404	0.103448	714.257
21.4141	0.103448	1742.01		21.4141	0.103448	1394.71		21.4141	0.103448	653.06
22.4242	0.103448	1728.14		22.4242	0.103448	1369.87		22.4242	0.103448	593.661
23.4343	0.103448	1713.79		23.4343	0.103448	1344.33		23.4343	0.103448	537.411
24.4444	0.103448	1698.76		24.4444	0.103448	1317.98		24.4444	0.103448	485.35
25.4545	0.103448	1682.94		25.4545	0.103448	1290.67		25.4545	0.103448	437.994
26.4646	0.103448	1666.27		26.4646	0.103448	1262.26		26.4646	0.103448	395.327
27.4747	0.103448	1648.8		27.4747	0.103448	1232.57		27.4747	0.103448	356.978
28.4848	0.103448	1630.63		28.4848	0.103448	1201.43		28.4848	0.103448	322.429
29.4949	0.103448	1611.92		29.4949	0.103448	1168.61		29.4949	0.103448	291.181
30.5051	0.103448	1592.83		30.5051	0.103448	1133.88		30.5051	0.103448	262.816
31.5152	0.103448	1573.5		31.5152	0.103448	1097.03		31.5152	0.103448	236.998
32.5253	0.103448	1554.04		32.5253	0.103448	1057.82		32.5253	0.103448	213.447
33.5354	0.103448	1534.52		33.5354	0.103448	1016.1		33.5354	0.103448	191.939
34.5455	0.103448	1514.94		34.5455	0.103448	971.774		34.5455	0.103448	172.332
35.5556	0.103448	1495.27		35.5556	0.103448	924.875		35.5556	0.103448	154.561
36.5657	0.103448	1475.47		36.5657	0.103448	875.585		36.5657	0.103448	138.522
37.5758	0.103448	1455.49		37.5758	0.103448	824.268		37.5758	0.103448	123.93
38.5859	0.103448	1435.25		38.5859	0.103448	771.483		38.5859	0.103448	110.442
39.596	0.103448	1414.66		39.596	0.103448	717.961		39.596	0.103448	97.9476
40.6061	0.103448	1393.57		40.6061	0.103448	664.564		40.6061	0.103448	86.5817
41.6162	0.103448	1371.85		41.6162	0.103448	612.223		41.6162	0.103448	76.4995
42.6263	0.103448	1349.48		42.6263	0.103448	561.868		42.6263	0.103448	67.7346
43.6364	0.103448	1326.4		43.6364	0.103448	514.322		43.6364	0.103448	60.1972
44.6465	0.103448	1302.54		44.6465	0.103448	470.17		44.6465	0.103448	53.7131
45.6566	0.103448	1277.82		45.6566	0.103448	429.669		45.6566	0.103448	48.0605
46.6667	0.103448	1252.17		46.6667	0.103448	392.771		46.6667	0.103448	43.0078
47.6768	0.103448	1225.56		47.6768	0.103448	359.221		47.6768	0.103448	38.3608
48.6869	0.103448	1197.93		48.6869	0.103448	328.669		48.6869	0.103448	34.0257
49.697	0.103448	1169.18		49.697	0.103448	300.755		49.697	0.103448	30.0431
50.7071	0.103448	1139.15		50.7071	0.103448	275.156		50.7071	0.103448	26.5318
51.7172	0.103448	1107.67		51.7172	0.103448	251.592		51.7172	0.103448	23.5682
52.7273	0.103448	1074.55		52.7273	0.103448	229.84		52.7273	0.103448	21.1519
53.7374	0.103448	1039.66		53.7374	0.103448	209.747		53.7374	0.103448	19.2965
54.7475	0.103448	1002.91		54.7475	0.103448	191.26		54.7475	0.103448	18.0381
55.7576	0.103448	964.29		55.7576	0.103448	174.396		55.7576	0.103448	17.2956
56.7677	0.103448	923.88		56.7677	0.103448	159.12		56.7677	0.103448	16.847
57.7778	0.103448	881.826		57.7778	0.103448	145.214		57.7778	0.103448	16.4896
58.7879	0.103448	838.37		58.7879	0.103448	132.321		58.7879	0.103448	16.1166
59.798	0.103448	793.849		59.798	0.103448	120.177		59.798	0.103448	15.6667
60.8081	0.103448	748.678		60.8081	0.103448	108.719		60.8081	0.103448	15.1226
61.8182	0.103448	703.301		61.8182	0.103448	98.0008		61.8182	0.103448	14.5418
62.8283	0.103448	658.119		62.8283	0.103448	88.0975		62.8283	0.103448	14.0052
63.8384	0.103448	613.46		63.8384	0.103448	79.0727		63.8384	0.103448	13.546
64.8485	0.103448	569.728		64.8485	0.103448	70.9743		64.8485	0.103448	13.1473
65.8586	0.103448	527.642		65.8586	0.103448	63.8199		65.8586	0.103448	12.7755
66.8687	0.103448	488.191		66.8687	0.103448	57.5794		66.8687	0.103448	12.4041
67.8788	0.103448	452.133		67.8788	0.103448	52.1584		67.8788	0.103448	12.0209
68.8889	0.103448	419.289		68.8889	0.103448	47.3897		68.8889	0.103448	11.6241
69.899	0.103448	387.151		69.899	0.103448	43.036		69.899	0.103448	11.2184
70.9091	0.103448	351.902		70.9091	0.103448	38.8312		70.9091	0.103448	10.8114
71.9192	0.103448	319.3		71.9192	0.103448	34.6521		71.9192	0.103448	10.4113
72.9293	0.103448	291.182		72.9293	0.103448	30.6994		72.9293	0.103448	10.0258
73.9394	0.103448	265.094		73.9394	0.103448	27.2065		73.9394	0.103448	9.66137
74.9495	0.103448	241.981		74.9495	0.103448	24.1672		74.9495	0.103448	9.32316
75.9596	0.103448	221.726		75.9596	0.103448	21.5834		75.9596	0.103448	9.01506
76.9697	0.103448	203.752		76.9697	0.103448	19.3649		76.9697	0.103448	8.73972
77.9798	0.103448	187.285		77.9798	0.103448	17.4398		77.9798	0.103448	8.49864
78.9899	0.103448	172.595		78.9899	0.103448	15.9451		78.9899	0.103448	8.29255
80	0.103448	157.897		80	0.103448	15.0281		80	0.103448	8.12174
-20	0.137931	1997.8		-20	0.137931	1997.54		-20	0.137931	1884.18
-18.9899	0.137931	1997.85		-18.9899	0.137931	1996.79		-18.9899	0.137931	1866.53
-17.9798	0.137931	1997.9		-17.9798	0.137931	1995.03		-17.9798	0.137931	1847.39
-16.9697	0.137931	1997.96		-16.9697	0.137931	1991.47		-16.9697	0.137931	1827.46
-15.9596	0.137931	1998.01		-15.9596	0.137931	1985.43		-15.9596	0.137931	1807.43
-14.9495	0.137931	1998.04		-14.9495	0.137931	1977		-14.9495	0.137931	1787.75
-13.9394	0.137931	1998.03		-13.9394	0.137931	1967.15		-13.9394	0.137931	1768.64
-12.9293	0.137931	1997.98		-12.9293	0.137931	1956.96		-12.9293	0.137931	1750.06
-11.9192	0.137931	1997.88		-11.9192	0.137931	1946.96		-11.9192	0.137931	1731.74
-10.9091	0.137931	1997.8		-10.9091	0.137931	1937.17		-10.9091	0.137931	1713.32
-9.89899	0.137931	1997.75		-9.89899	0.137931	1927.29		-9.89899	0.137931	1694.33
-8.88889	0.137931	1997.77		-8.88889	0.137931	1916.88		-8.88889	0.137931	1674.37
-7.87879	0.137931	1997.8		-7.87879	0.137931	1905.45		-7.87879	0.137931	1653.15
-6.86869	0.137931	1997.72		-6.86869	0.137931	1892.54		-6.86869	0.137931	1630.51
-5.85859	0.137931	1997.31		-5.85859	0.137931	1877.85		-5.85859	0.137931	1606.46
-4.84848	0.137931	1996.23		-4.84848	0.137931	1861.38		-4.84848	0.137931	1581.12
-3.83838	0.137931	1993.93		-3.83838	0.137931	1843.52		-3.83838	0.137931	1554.68
-2.82828	0.137931	1989.81		-2.82828	0.137931	1824.84		-2.82828	0.137931	1527.38
-1.81818	0.137931	1983.79		-1.81818	0.137931	1805.97		-1.81818	0.137931	1499.48
-0.808081	0.137931	1976.37		-0.808081	0.137931	1787.38		-0.808081	0.137931	1471.19
0.20202	0.137931	1968.25		0.20202	0.137931	1769.33		0.20202	0.137931	1442.7
1.21212	0.137931	1959.85		1.21212	0.137931	1751.89		1.21212	0.137931	1414.14
2.22222	0.137931	1951.25		2.22222	0.137931	1734.95		2.22222	0.137931	1385.56
3.23232	0.137931	1942.36		3.23232	0.137931	1718.25		3.23232	0.137931	1356.94
4.24242	0.137931	1933.07		4.24242	0.137931	1701.49		4.24242	0.137931	1328.16
5.25253	0.137931	1923.32		5.25253	0.137931	1684.29		5.25253	0.137931	1299
6.26263	0.137931	1913.09		6.26263	0.137931	1666.34		6.26263	0.137931	1269.22
7.27273	0.137931	1902.24		7.27273	0.137931	1647.4		7.27273	0.137931	1238.56
8.28283	0.137931	1890.59		8.28283	0.137931	1627.32		8.28283	0.137931	1206.73
9.29293	0.137931	1877.87		9.29293	0.137931	1606.11		9.29293	0.137931	1173.46
10.303	0.137931	1863.88		10.303	0.137931	1583.84		10.303	0.137931	1138.48
11.3131	0.137931	1848.62		11.3131	0.137931	1560.7		11.3131	0.137931	1101.46
12.3232	0.137931	1832.31		12.3232	0.137931	1536.9		12.3232	0.137931	1062.08
13.3333	0.137931	1815.32		13.3333	0.137931	1512.69		13.3333	0.137931	1020.04
14.3434	0.137931	1798.08		14.3434	0.137931	1488.27		14.3434	0.137931	975.086
15.3535	0.137931	1780.95		15.3535	0.137931	1463.81		15.3535	0.137931	927.08
16.3636	0.137931	1764.15		16.3636	0.137931	1439.4		16.3636	0.137931	876.064
17.3737	0.137931	1747.79		17.3737	0.137931	1415.05		17.3737	0.137931	822.304
18.3838	0.137931	1731.86		18.3838	0.137931	1390.72		18.3838	0.137931	766.331
19.3939	0.137931	1716.27		19.3939	0.137931	1366.31		19.3939	0.137931	708.927
20.404	0.137931	1700.84		20.404	0.137931	1341.67		20.404	0.137931	651.085
21.4141	0.137931	1685.35		21.4141	0.137931	1316.68		21.4141	0.137931	593.952
22.4242	0.137931	1669.58		22.4242	0.137931	1291.18		22.4242	0.137931	538.775
23.4343	0.137931	1653.3		23.4343	0.137931	1265.01		23.4343	0.137931	486.743
24.4444	0.137931	1636.34		24.4444	0.137931	1238.05		24.4444	0.137931	438.738
25.4545	0.137931	1618.6		25.4545	0.137931	1210.15		25.4545	0.137931	395.163
26.4646	0.137931	1600.07		26.4646	0.137931	1181.15		26.4646	0.137931	355.975
27.4747	0.137931	1580.8		27.4747	0.137931	1150.9		27.4747	0.137931	320.837
28.4848	0.137931	1560.93		28.4848	0.137931	1119.21		28.4848	0.137931	289.294
29.4949	0.137931	1540.61		29.4949	0.137931	1085.92		29.4949	0.137931	260.896
30.5051	0.137931	1520.02		30.5051	0.137931	1050.81		30.5051	0.137931	235.243
31.5152	0.137931	1499.32		31.5152	0.137931	1013.72		31.5152	0.137931	211.991
32.5253	0.137931	1478.61		32.5253	0.137931	974.505		32.5253	0.137931	190.851
33.5354	0.137931	1457.95		33.5354	0.137931	933.062		33.5354	0.137931	171.602
34.5455	0.137931	1437.35		34.5455	0.137931	889.384		34.5455	0.137931	154.125
35.5556	0.137931	1416.77		35.5556	0.137931	843.583		35.5556	0.137931	138.391
36.5657	0.137931	1396.14		36.5657	0.137931	795.92		36.5657	0.137931	124.316
37.5758	0.137931	1375.38		37.5758	0.137931	746.814		37.5758	0.137931	111.61
38.5859	0.137931	1354.4		38.5859	0.137931	696.82		38.5859	0.137931	99.898
39.596	0.137931	1333.09		39.596	0.137931	646.594		39.596	0.137931	89.0216
40.6061	0.137931	1311.27		40.6061	0.137931	596.871		40.6061	0.137931	79.0686
41.6162	0.137931	1288.86		41.6162	0.137931	548.458		41.6162	0.137931	70.1727
42.6263	0.137931	1265.85		42.6263	0.137931	502.173		42.6263	0.137931	62.3757
43.6364	0.137931	1242.18		43.6364	0.137931	458.713		43.6364	0.137931	55.6166
44.6465	0.137931	1217.69		44.6465	0.137931	418.526		44.6465	0.137931	49.7605
45.6566	0.137931	1192.21		45.6566	0.137931	381.779		45.6566	0.137931	44.6287
46.6667	0.137931	1165.71		46.6667	0.137931	348.389		46.6667	0.137931	40.0301
47.6768	0.137931	1138.25		47.6768	0.137931	318.109		47.6768	0.137931	35.8046
48.6869	0.137931	1109.81		48.6869	0.137931	290.623		48.6869	0.137931	31.8748
49.697	0.137931	1080.34		49.697	0.137931	265.598		49.697	0.137931	28.2706
50.7071	0.137931	1049.71		50.7071	0.137931	242.726		50.7071	0.137931	25.0796
51.7172	0.137931	1017.77		51.7172	0.137931	221.732		51.7172	0.137931	22.3558
52.7273	0.137931	984.373		52.7273	0.137931	202.4		52.7273	0.137931	20.106
53.7374	0.137931	949.367		53.7374	0.137931	184.598		53.7374	0.137931	18.3566
54.7475	0.137931	912.687		54.7475	0.137931	168.301		54.7475	0.137931	17.1405
55.7576	0.137931	874.375		55.7576	0.137931	153.554		55.7576	0.137931	16.3807
56.7677	0.137931	834.604		56.7677	0.137931	140.333		56.7677	0.137931	15.8814
57.7778	0.137931	793.648		57.7778	0.137931	128.409		57.7778	0.137931	15.4577
58.7879	0.137931	751.839		58.7879	0.137931	117.412		58.7879	0.137931	15.007
59.798	0.137931	709.528		59.798	0.137931	107.055		59.798	0.137931	14.4813
60.8081	0.137931	667.056		60.8081	0.137931	97.2481		60.8081	0.137931	13.8811
61.8182	0.137931	624.729		61.8182	0.137931	88.021		61.8182	0.137931	13.2737
62.8283	0.137931	582.812		62.8283	0.137931	79.436		62.8283	0.137931	12.7437
63.8384	0.137931	541.601		63.8384	0.137931	71.5538		63.8384	0.137931	12.3246
64.8485	0.137931	501.596		64.8485	0.137931	64.4283		64.8485	0.137931	11.9941
65.8586	0.137931	463.564		65.8586	0.137931	58.092		65.8586	0.137931	11.7089
66.8687	0.137931	428.276		66.8687	0.137931	52.5382		66.8687	0.137931	11.4327
67.8788	0.137931	396.159		67.8788	0.137931	47.6999		67.8788	0.137931	11.1451
68.8889	0.137931	367.003		68.8889	0.137931	43.4332		68.8889	0.137931	10.8388
69.899	0.137931	338.34		69.899	0.137931	39.5		69.899	0.137931	10.5155
70.9091	0.137931	305.013		70.9091	0.137931	35.6136		70.9091	0.137931	10.1812
71.9192	0.137931	274.114		71.9192	0.137931	31.6894		71.9192	0.137931	9.84396
72.9293	0.137931	248.15		72.9293	0.137931	28.0486		72.9293	0.137931	9.51184
73.9394	0.137931	224.474		73.9394	0.137931	24.9036		73.9394	0.137931	9.19235
74.9495	0.137931	203.859		74.9495	0.137931	22.1133		74.9495	0.137931	8.89192
75.9596	0.137931	186.012		75.9596	0.137931	19.6759		75.9596	0.137931	8.61568
76.9697	0.137931	170.369		76.9697	0.137931	17.567		76.9697	0.137931	8.3674
77.9798	0.137931	156.353		77.9798	0.137931	15.742		77.9798	0.137931	8.1496
78.9899	0.137931	144.081		78.9899	0.137931	14.3159		78.9899	0.137931	7.96366
80	0.137931	131.018		80	0.137931	13.4427		80	0.137931	7.81037
-20	0.172414	1971.82		-20	0.172414	1971.41		-20	0.172414	1850.19
-18.9899	0.172414	1971.86		-18.9899	0.172414	1970.59		-18.9899	0.172414	1831.51
-17.9798	0.172414	1971.91		-17.9798	0.172414	1968.72		-17.9798	0.172414	1811.22
-16.9697	0.172414	1971.97		-16.9697	0.172414	1964.92		-16.9697	0.172414	1789.97
-15.9596	0.172414	1972.03		-15.9596	0.172414	1958.4		-15.9596	0.172414	1768.42
-14.9495	0.172414	1972.08		-14.9495	0.172414	1949.2		-14.9495	0.172414	1747.03
-13.9394	0.172414	1972.08		-13.9394	0.172414	1938.41		-13.9394	0.172414	1726.06
-12.9293	0.172414	1972.03		-12.9293	0.172414	1927.27		-12.9293	0.172414	1705.51
-11.9192	0.172414	1971.93		-11.9192	0.172414	1916.41		-11.9192	0.172414	1685.16
-10.9091	0.172414	1971.81		-10.9091	0.172414	1905.76		-10.9091	0.172414	1664.67
-9.89899	0.172414	1971.73		-9.89899	0.172414	1894.97		-9.89899	0.172414	1643.62
-8.88889	0.172414	1971.7		-8.88889	0.172414	1883.54		-8.88889	0.172414	1621.65
-7.87879	0.172414	1971.71		-7.87879	0.172414	1871		-7.87879	0.172414	1598.46
-6.86869	0.172414	1971.61		-6.86869	0.172414	1856.92		-6.86869	0.172414	1573.91
-5.85859	0.172414	1971.15		-5.85859	0.172414	1841.03		-5.85859	0.172414	1548.01
-4.84848	0.172414	1969.92		-4.84848	0.172414	1823.37		-4.84848	0.172414	1520.85
-3.83838	0.172414	1967.26		-3.83838	0.172414	1804.25		-3.83838	0.172414	1492.62
-2.82828	0.172414	1962.51		-2.82828	0.172414	1784.23		-2.82828	0.172414	1463.57
-1.81818	0.172414	1955.6		-1.81818	0.172414	1763.88		-1.81818	0.172414	1433.96
-0.808081	0.172414	1947.2		-0.808081	0.172414	1743.71		-0.808081	0.172414	1404.02
0.20202	0.172414	1938.16		0.20202	0.172414	1723.97		0.20202	0.172414	1373.98
1.21212	0.172414	1928.95		1.21212	0.172414	1704.76		1.21212	0.172414	1344.02
2.22222	0.172414	1919.59		2.22222	0.172414	1685.97		2.22222	0.172414	1314.24
3.23232	0.172414	1909.9		3.23232	0.172414	1667.38		3.23232	0.172414	1284.63
4.24242	0.172414	1899.73		4.24242	0.172414	1648.68		4.24242	0.172414	1255.06
5.25253	0.172414	1889		5.25253	0.172414	1629.53		5.25253	0.172414	1225.29
6.26263	0.172414	1877.64		6.26263	0.172414	1609.64		6.26263	0.172414	1195.03
7.27273	0.172414	1865.58		7.27273	0.172414	1588.77		7.27273	0.172414	1163.98
8.28283	0.172414	1852.64		8.28283	0.172414	1566.82		8.28283	0.172414	1131.82
9.29293	0.172414	1838.6		9.29293	0.172414	1543.76		9.29293	0.172414	1098.29
10.303	0.172414	1823.29		10.303	0.172414	1519.71		10.303	0.172414	1063.09
11.3131	0.172414	1806.72		11.3131	0.172414	1494.83		11.3131	0.172414	1025.95
12.3232	0.172414	1789.08		12.3232	0.172414	1469.36		12.3232	0.172414	986.613
13.3333	0.172414	1770.74		13.3333	0.172414	1443.55		13.3333	0.172414	944.841
14.3434	0.172414	1752.1		14.3434	0.172414	1417.63		14.3434	0.172414	900.47
15.3535	0.172414	1733.49		15.3535	0.172414	1391.78		15.3535	0.172414	853.455
16.3636	0.172414	1715.17		16.3636	0.172414	1366.12		16.3636	0.172414	803.931
17.3737	0.172414	1697.22		17.3737	0.172414	1340.69		17.3737	0.172414	752.252
18.3838	0.172414	1679.64		18.3838	0.172414	1315.43		18.3838	0.172414	698.984
19.3939	0.172414	1662.33		19.3939	0.172414	1290.23		19.3939	0.172414	644.854
20.404	0.172414	1645.12		20.404	0.172414	1264.94		20.404	0.172414	590.719
21.4141	0.172414	1627.8		21.4141	0.172414	1239.37		21.4141	0.172414	537.584
22.4242	0.172414	1610.16		22.4242	0.172414	1213.37		22.4242	0.172414	486.559
23.4343	0.172414	1592.01		23.4343	0.172414	1186.74		23.4343	0.172414	438.66
24.4444	0.172414	1573.2		24.4444	0.172414	1159.34		24.4444	0.172414	394.596
25.4545	0.172414	1553.65		25.4545	0.172414	1131.01		25.4545	0.172414	354.673
26.4646	0.172414	1533.37		26.4646	0.172414	1101.6		26.4646	0.172414	318.837
27.4747	0.172414	1512.44		27.4747	0.172414	1070.96		27.4747	0.172414	286.794
28.4848	0.172414	1490.98		28.4848	0.172414	1038.93		28.4848	0.172414	258.147
29.4949	0.172414	1469.17		29.4949	0.172414	1005.36		29.4949	0.172414	232.482
30.5051	0.172414	1447.19		30.5051	0.172414	970.096		30.5051	0.172414	209.413
31.5152	0.172414	1425.19		31.5152	0.172414	933.01		31.5152	0.172414	188.591
32.5253	0.172414	1403.31		32.5253	0.172414	894.005		32.5253	0.172414	169.721
33.5354	0.172414	1381.6		33.5354	0.172414	853.059		33.5354	0.172414	152.592
34.5455	0.172414	1360.06		34.5455	0.172414	810.249		34.5455	0.172414	137.103
35.5556	0.172414	1338.66		35.5556	0.172414	765.787		35.5556	0.172414	123.25
36.5657	0.172414	1317.29		36.5657	0.172414	720.007		36.5657	0.172414	110.968
37.5758	0.172414	1295.87		37.5758	0.172414	673.337		37.5758	0.172414	99.9751
38.5859	0.172414	1274.28		38.5859	0.172414	626.263		38.5859	0.172414	89.884
39.596	0.172414	1252.37		39.596	0.172414	579.339		39.596	0.172414	80.4958
40.6061	0.172414	1229.98		40.6061	0.172414	533.222		40.6061	0.172414	71.8547
41.6162	0.172414	1207.03		41.6162	0.172414	488.647		41.6162	0.172414	64.0719
42.6263	0.172414	1183.59		42.6263	0.172414	446.314		42.6263	0.172414	57.1934
43.6364	0.172414	1159.56		43.6364	0.172414	406.775		43.6364	0.172414	51.1792
44.6465	0.172414	1134.62		44.6465	0.172414	370.363		44.6465	0.172414	45.9271
45.6566	0.172414	1108.53		45.6566	0.172414	337.174		45.6566	0.172414	41.2962
46.6667	0.172414	1081.35		46.6667	0.172414	307.106		46.6667	0.172414	37.1337
47.6768	0.172414	1053.23		47.6768	0.172414	279.928		47.6768	0.172414	33.3103
48.6869	0.172414	1024.21		48.6869	0.172414	255.35		48.6869	0.172414	29.7631
49.697	0.172414	994.265		49.697	0.172414	233.059		49.697	0.172414	26.513
50.7071	0.172414	963.277		50.7071	0.172414	212.755		50.7071	0.172414	23.6232
51.7172	0.172414	931.122		51.7172	0.172414	194.171		51.7172	0.172414	21.1344
52.7273	0.172414	897.667		52.7273	0.172414	177.101		52.7273	0.172414	19.0588
53.7374	0.172414	862.803		53.7374	0.172414	161.435		53.7374	0.172414	17.426
54.7475	0.172414	826.497		54.7475	0.172414	147.168		54.7475	0.172414	16.2599
55.7576	0.172414	788.843		55.7576	0.172414	134.361		55.7576	0.172414	15.4905
56.7677	0.172414	750.092		56.7677	0.172414	122.997		56.7677	0.172414	14.9499
57.7778	0.172414	710.59		57.7778	0.172414	112.851		57.7778	0.172414	14.4703
58.7879	0.172414	670.697		58.7879	0.172414	103.552		58.7879	0.172414	13.9527
59.798	0.172414	630.725		59.798	0.172414	94.7994		59.798	0.172414	13.3588
60.8081	0.172414	590.939		60.8081	0.172414	86.4796		60.8081	0.172414	12.7056
61.8182	0.172414	551.576		61.8182	0.172414	78.6031		61.8182	0.172414	12.0702
62.8283	0.172414	512.872		62.8283	0.172414	71.2208		62.8283	0.172414	11.5408
63.8384	0.172414	475.154		63.8384	0.172414	64.3897		63.8384	0.172414	11.1526
64.8485	0.172414	438.958		64.8485	0.172414	58.1654		64.8485	0.172414	10.8796
65.8586	0.172414	404.917		65.8586	0.172414	52.5917		65.8586	0.172414	10.6702
66.8687	0.172414	373.473		66.8687	0.172414	47.6823		66.8687	0.172414	10.4788
67.8788	0.172414	344.812		67.8788	0.172414	43.3976		67.8788	0.172414	10.2771
68.8889	0.172414	318.908		68.8889	0.172414	39.6151		68.8889	0.172414	10.0528
69.899	0.172414	293.662		69.899	0.172414	36.0909		69.899	0.172414	9.80463
70.9091	0.172414	262.493		70.9091	0.172414	32.511		70.9091	0.172414	9.53716
71.9192	0.172414	233.615		71.9192	0.172414	28.8292		71.9192	0.172414	9.25841
72.9293	0.172414	209.851		72.9293	0.172414	25.4846		72.9293	0.172414	8.97694
73.9394	0.172414	188.605		73.9394	0.172414	22.6704		73.9394	0.172414	8.70124
74.9495	0.172414	170.328		74.9495	0.172414	20.1484		74.9495	0.172414	8.43865
75.9596	0.172414	154.69		75.9596	0.172414	17.9102		75.9596	0.172414	8.19538
76.9697	0.172414	141.255		76.9697	0.172414	15.9471		76.9697	0.172414	7.97579
77.9798	0.172414	129.62		77.9798	0.172414	14.2189		77.9798	0.172414	7.78307
78.9899	0.172414	119.419		78.9899	0.172414	12.8523		78.9899	0.172414	7.61897
80	0.172414	107.869		80	0.172414	12.017		80	0.172414	7.4845
-20	0.206897	1944.99		-20	0.206897	1944.42		-20	0.206897	1815.31
-18.9899	0.206897	1945.03		-18.9899	0.206897	1943.55		-18.9899	0.206897	1795.57
-17.9798	0.206897	1945.07		-17.9798	0.206897	1941.57		-17.9798	0.206897	1774.13
-16.9697	0.206897	1945.13		-16.9697	0.206897	1937.56		-16.9697	0.206897	1751.57
-15.9596	0.206897	1945.18		-15.9596	0.206897	1930.56		-15.9596	0.206897	1728.49
-14.9495	0.206897	1945.22		-14.9495	0.206897	1920.58		-14.9495	0.206897	1705.39
-13.9394	0.206897	1945.23		-13.9394	0.206897	1908.82		-13.9394	0.206897	1682.55
-12.9293	0.206897	1945.19		-12.9293	0.206897	1896.74		-12.9293	0.206897	1660
-11.9192	0.206897	1945.09		-11.9192	0.206897	1885.01		-11.9192	0.206897	1637.6
-10.9091	0.206897	1944.96		-10.9091	0.206897	1873.52		-10.9091	0.206897	1615.03
-9.89899	0.206897	1944.84		-9.89899	0.206897	1861.81		-9.89899	0.206897	1591.94
-8.88889	0.206897	1944.78		-8.88889	0.206897	1849.36		-8.88889	0.206897	1567.97
-7.87879	0.206897	1944.76		-7.87879	0.206897	1835.67		-7.87879	0.206897	1542.88
-6.86869	0.206897	1944.65		-6.86869	0.206897	1820.37		-6.86869	0.206897	1516.5
-5.85859	0.206897	1944.15		-5.85859	0.206897	1803.27		-5.85859	0.206897	1488.83
-4.84848	0.206897	1942.77		-4.84848	0.206897	1784.38		-4.84848	0.206897	1459.96
-3.83838	0.206897	1939.76		-3.83838	0.206897	1764		-3.83838	0.206897	1430.06
-2.82828	0.206897	1934.36		-2.82828	0.206897	1742.63		-2.82828	0.206897	1399.35
-1.81818	0.206897	1926.52		-1.81818	0.206897	1720.82		-1.81818	0.206897	1368.11
-0.808081	0.206897	1917.1		-0.808081	0.206897	1699.06		-0.808081	0.206897	1336.62
0.20202	0.206897	1907.14		0.20202	0.206897	1677.63		0.20202	0.206897	1305.15
1.21212	0.206897	1897.12		1.21212	0.206897	1656.64		1.21212	0.206897	1273.92
2.22222	0.206897	1887		2.22222	0.206897	1636		2.22222	0.206897	1243.07
3.23232	0.206897	1876.53		3.23232	0.206897	1615.51		3.23232	0.206897	1212.62
4.24242	0.206897	1865.48		4.24242	0.206897	1594.89		4.24242	0.206897	1182.41
5.25253	0.206897	1853.74		5.25253	0.206897	1573.82		5.25253	0.206897	1152.18
6.26263	0.206897	1841.26		6.26263	0.206897	1552.02		6.26263	0.206897	1121.6
7.27273	0.206897	1827.97		7.27273	0.206897	1529.3		7.27273	0.206897	1090.3
8.28283	0.206897	1813.72		8.28283	0.206897	1505.55		8.28283	0.206897	1057.97
9.29293	0.206897	1798.33		9.29293	0.206897	1480.76		9.29293	0.206897	1024.31
10.303	0.206897	1781.69		10.303	0.206897	1455.03		10.303	0.206897	989.07
11.3131	0.206897	1763.79		11.3131	0.206897	1428.52		11.3131	0.206897	952.008
12.3232	0.206897	1744.83		12.3232	0.206897	1401.49		12.3232	0.206897	912.912
13.3333	0.206897	1725.13		13.3333	0.206897	1374.18		13.3333	0.206897	871.609
14.3434	0.206897	1705.09		14.3434	0.206897	1346.86		14.3434	0.206897	828.011
15.3535	0.206897	1685.03		15.3535	0.206897	1319.74		15.3535	0.206897	782.175
16.3636	0.206897	1665.18		16.3636	0.206897	1292.96		16.3636	0.206897	734.344
17.3737	0.206897	1645.65		17.3737	0.206897	1266.57		17.3737	0.206897	684.938
18.3838	0.206897	1626.43		18.3838	0.206897	1240.52		18.3838	0.206897	634.495
19.3939	0.206897	1607.42		19.3939	0.206897	1214.69		19.3939	0.206897	583.645
20.404	0.206897	1588.46		20.404	0.206897	1188.88		20.404	0.206897	533.156
21.4141	0.206897	1569.35		21.4141	0.206897	1162.9		21.4141	0.206897	483.953
22.4242	0.206897	1549.9		22.4242	0.206897	1136.53		22.4242	0.206897	437.004
23.4343	0.206897	1529.94		23.4343	0.206897	1109.57		23.4343	0.206897	393.134
24.4444	0.206897	1509.36		24.4444	0.206897	1081.86		24.4444	0.206897	352.897
25.4545	0.206897	1488.1		25.4545	0.206897	1053.24		25.4545	0.206897	316.517
26.4646	0.206897	1466.18		26.4646	0.206897	1023.56		26.4646	0.206897	283.926
27.4747	0.206897	1443.68		27.4747	0.206897	992.695		27.4747	0.206897	254.871
28.4848	0.206897	1420.73		28.4848	0.206897	960.514		28.4848	0.206897	229.004
29.4949	0.206897	1397.53		29.4949	0.206897	926.888		29.4949	0.206897	205.943
30.5051	0.206897	1374.25		30.5051	0.206897	891.694		30.5051	0.206897	185.314
31.5152	0.206897	1351.06		31.5152	0.206897	854.837		31.5152	0.206897	166.771
32.5253	0.206897	1328.1		32.5253	0.206897	816.283		32.5253	0.206897	150.025
33.5354	0.206897	1305.43		33.5354	0.206897	776.098		33.5354	0.206897	134.872
34.5455	0.206897	1283.07		34.5455	0.206897	734.461		34.5455	0.206897	121.227
35.5556	0.206897	1260.96		35.5556	0.206897	691.651		35.5556	0.206897	109.099
36.5657	0.206897	1239		36.5657	0.206897	648		36.5657	0.206897	98.4476
37.5758	0.206897	1217.05		37.5758	0.206897	603.875		37.5758	0.206897	89.0104
38.5859	0.206897	1194.99		38.5859	0.206897	559.704		38.5859	0.206897	80.4005
39.596	0.206897	1172.64		39.596	0.206897	516.022		39.596	0.206897	72.3866
40.6061	0.206897	1149.83		40.6061	0.206897	473.454		40.6061	0.206897	64.9675
41.6162	0.206897	1126.5		41.6162	0.206897	432.639		41.6162	0.206897	58.2289
42.6263	0.206897	1102.77		42.6263	0.206897	394.142		42.6263	0.206897	52.2162
43.6364	0.206897	1078.5		43.6364	0.206897	358.383		43.6364	0.206897	46.9068
44.6465	0.206897	1053.22		44.6465	0.206897	325.591		44.6465	0.206897	42.2271
45.6566	0.206897	1026.67		45.6566	0.206897	295.803		45.6566	0.206897	38.0717
46.6667	0.206897	999.014		46.6667	0.206897	268.902		46.6667	0.206897	34.3232
47.6768	0.206897	970.513		47.6768	0.206897	244.672		47.6768	0.206897	30.8805
48.6869	0.206897	941.237		48.6869	0.206897	222.842		48.6869	0.206897	27.6934
49.697	0.206897	911.111		49.697	0.206897	203.116		49.697	0.206897	24.7742
50.7071	0.206897	880.014		50.7071	0.206897	185.206		50.7071	0.206897	22.168
51.7172	0.206897	847.833		51.7172	0.206897	168.86		51.7172	0.206897	19.9068
52.7273	0.206897	814.498		52.7273	0.206897	153.889		52.7273	0.206897	18.0065
53.7374	0.206897	779.996		53.7374	0.206897	140.198		53.7374	0.206897	16.4939
54.7475	0.206897	744.374		54.7475	0.206897	127.796		54.7475	0.206897	15.3832
55.7576	0.206897	707.77		55.7576	0.206897	116.75		55.7576	0.206897	14.6123
56.7677	0.206897	670.42		56.7677	0.206897	107.052		56.7677	0.206897	14.0396
57.7778	0.206897	632.642		57.7778	0.206897	98.49		57.7778	0.206897	13.5147
58.7879	0.206897	594.78		58.7879	0.206897	90.7022		58.7879	0.206897	12.9424
59.798	0.206897	557.155		59.798	0.206897	83.3844		59.798	0.206897	12.2924
60.8081	0.206897	520.039		60.8081	0.206897	76.4012		60.8081	0.206897	11.5955
61.8182	0.206897	483.647		61.8182	0.206897	69.745		61.8182	0.206897	10.9369
62.8283	0.206897	448.195		62.8283	0.206897	63.4566		62.8283	0.206897	10.4082
63.8384	0.206897	414.021		63.8384	0.206897	57.5879		63.8384	0.206897	10.0454
64.8485	0.206897	381.605		64.8485	0.206897	52.1952		64.8485	0.206897	9.82038
65.8586	0.206897	351.344		65.8586	0.206897	47.3307		65.8586	0.206897	9.67535
66.8687	0.206897	323.388		66.8687	0.206897	43.0259		66.8687	0.206897	9.5569
67.8788	0.206897	297.818		67.8788	0.206897	39.2647		67.8788	0.206897	9.42994
68.8889	0.206897	274.883		68.8889	0.206897	35.9414		68.8889	0.206897	9.27759
69.899	0.206897	252.937		69.899	0.206897	32.802		69.899	0.206897	9.09597
70.9091	0.206897	224.09		70.9091	0.206897	29.5063		70.9091	0.206897	8.88888
71.9192	0.206897	197.573		71.9192	0.206897	26.0505		71.9192	0.206897	8.66404
72.9293	0.206897	176.015		72.9293	0.206897	22.9897		72.9293	0.206897	8.43049
73.9394	0.206897	157.088		73.9394	0.206897	20.516		73.9394	0.206897	8.19733
74.9495	0.206897	140.936		74.9495	0.206897	18.3018		74.9495	0.206897	7.9727
75.9596	0.206897	127.337		75.9596	0.206897	16.2839		75.9596	0.206897	7.76312
76.9697	0.206897	116.047		76.9697	0.206897	14.4479		76.9697	0.206897	7.5734
77.9798	0.206897	106.658		77.9798	0.206897	12.7993		77.9798	0.206897	7.40688
78.9899	0.206897	98.0548		78.9899	0.206897	11.5057		78.9899	0.206897	7.26568
80	0.206897	88.0018		80	0.206897	10.7204		80	0.206897	7.15074
-20	0.241379	1917.3		-20	0.241379	1916.53		-20	0.241379	1779.45
-18.9899	0.241379	1917.32		-18.9899	0.241379	1915.6		-18.9899	0.241379	1758.62
-17.9798	0.241379	1917.35		-17.9798	0.241379	1913.52		-17.9798	0.241379	1736.02
-16.9697	0.241379	1917.39		-16.9697	0.241379	1909.3		-16.9697	0.241379	1712.14
-15.9596	0.241379	1917.43		-15.9596	0.241379	1901.85		-15.9596	0.241379	1687.56
-14.9495	0.241379	1917.47		-14.9495	0.241379	1891.07		-14.9495	0.241379	1662.75
-13.9394	0.241379	1917.47		-13.9394	0.241379	1878.32		-13.9394	0.241379	1638.03
-12.9293	0.241379	1917.43		-12.9293	0.241379	1865.27		-12.9293	0.241379	1613.48
-11.9192	0.241379	1917.33		-11.9192	0.241379	1852.67		-11.9192	0.241379	1589.01
-10.9091	0.241379	1917.18		-10.9091	0.241379	1840.34		-10.9091	0.241379	1564.37
-9.89899	0.241379	1917.04		-9.89899	0.241379	1827.72		-9.89899	0.241379	1539.25
-8.88889	0.241379	1916.95		-8.88889	0.241379	1814.2		-8.88889	0.241379	1513.34
-7.87879	0.241379	1916.9		-7.87879	0.241379	1799.34		-7.87879	0.241379	1486.39
-6.86869	0.241379	1916.76		-6.86869	0.241379	1782.8		-6.86869	0.241379	1458.25
-5.85859	0.241379	1916.21		-5.85859	0.241379	1764.43		-5.85859	0.241379	1428.89
-4.84848	0.241379	1914.7		-4.84848	0.241379	1744.29		-4.84848	0.241379	1398.39
-3.83838	0.241379	1911.34		-3.83838	0.241379	1722.64		-3.83838	0.241379	1366.88
-2.82828	0.241379	1905.27		-2.82828	0.241379	1699.92		-2.82828	0.241379	1334.62
-1.81818	0.241379	1896.47		-1.81818	0.241379	1676.66		-1.81818	0.241379	1301.87
-0.808081	0.241379	1886		-0.808081	0.241379	1653.32		-0.808081	0.241379	1268.96
0.20202	0.241379	1875.09		0.20202	0.241379	1630.21		0.20202	0.241379	1236.2
1.21212	0.241379	1864.27		1.21212	0.241379	1607.44		1.21212	0.241379	1203.87
2.22222	0.241379	1853.4		2.22222	0.241379	1584.96		2.22222	0.241379	1172.13
3.23232	0.241379	1842.14		3.23232	0.241379	1562.59		3.23232	0.241379	1141
4.24242	0.241379	1830.2		4.24242	0.241379	1540.07		4.24242	0.241379	1110.31
5.25253	0.241379	1817.44		5.25253	0.241379	1517.12		5.25253	0.241379	1079.76
6.26263	0.241379	1803.81		6.26263	0.241379	1493.48		6.26263	0.241379	1048.96
7.27273	0.241379	1789.26		7.27273	0.241379	1468.98		7.27273	0.241379	1017.54
8.28283	0.241379	1773.68		8.28283	0.241379	1443.51		8.28283	0.241379	985.15
9.29293	0.241379	1756.95		9.29293	0.241379	1417.07		9.29293	0.241379	951.522
10.303	0.241379	1738.94		10.303	0.241379	1389.75		10.303	0.241379	916.418
11.3131	0.241379	1719.71		11.3131	0.241379	1361.72		11.3131	0.241379	879.631
12.3232	0.241379	1699.41		12.3232	0.241379	1333.23		12.3232	0.241379	840.98
13.3333	0.241379	1678.36		13.3333	0.241379	1304.55		13.3333	0.241379	800.349
14.3434	0.241379	1656.93		14.3434	0.241379	1275.97		14.3434	0.241379	757.746
15.3535	0.241379	1635.43		15.3535	0.241379	1247.72		15.3535	0.241379	713.336
16.3636	0.241379	1614.09		16.3636	0.241379	1219.98		16.3636	0.241379	667.434
17.3737	0.241379	1593.01		17.3737	0.241379	1192.79		17.3737	0.241379	620.45
18.3838	0.241379	1572.17		18.3838	0.241379	1166.1		18.3838	0.241379	572.864
19.3939	0.241379	1551.49		19.3939	0.241379	1139.77		19.3939	0.241379	525.268
20.404	0.241379	1530.82		20.404	0.241379	1113.58		20.404	0.241379	478.403
21.4141	0.241379	1509.97		21.4141	0.241379	1087.28		21.4141	0.241379	433.096
22.4242	0.241379	1488.78		22.4242	0.241379	1060.64		22.4242	0.241379	390.145
23.4343	0.241379	1467.11		23.4343	0.241379	1033.45		23.4343	0.241379	350.2
24.4444	0.241379	1444.84		24.4444	0.241379	1005.54		24.4444	0.241379	313.674
25.4545	0.241379	1421.96		25.4545	0.241379	976.758		25.4545	0.241379	280.714
26.4646	0.241379	1398.48		26.4646	0.241379	946.991		26.4646	0.241379	251.249
27.4747	0.241379	1374.5		27.4747	0.241379	916.117		27.4747	0.241379	225.059
28.4848	0.241379	1350.17		28.4848	0.241379	884.015		28.4848	0.241379	201.838
29.4949	0.241379	1325.67		29.4949	0.241379	850.565		29.4949	0.241379	181.234
30.5051	0.241379	1301.2		30.5051	0.241379	815.668		30.5051	0.241379	162.89
31.5152	0.241379	1276.94		31.5152	0.241379	779.285		31.5152	0.241379	146.475
32.5253	0.241379	1253.03		32.5253	0.241379	741.47		32.5253	0.241379	131.708
33.5354	0.241379	1229.56		33.5354	0.241379	702.371		33.5354	0.241379	118.393
34.5455	0.241379	1206.51		34.5455	0.241379	662.216		34.5455	0.241379	106.452
35.5556	0.241379	1183.84		35.5556	0.241379	621.27		35.5556	0.241379	95.909
36.5657	0.241379	1161.4		36.5657	0.241379	579.827		36.5657	0.241379	86.7422
37.5758	0.241379	1139.06		37.5758	0.241379	538.245		37.5758	0.241379	78.7195
38.5859	0.241379	1116.65		38.5859	0.241379	496.976		38.5859	0.241379	71.4656
39.596	0.241379	1093.98		39.596	0.241379	456.55		39.596	0.241379	64.7197
40.6061	0.241379	1070.86		40.6061	0.241379	417.518		40.6061	0.241379	58.4343
41.6162	0.241379	1047.26		41.6162	0.241379	380.401		41.6162	0.241379	52.666
42.6263	0.241379	1023.34		42.6263	0.241379	345.636		42.6263	0.241379	47.4586
43.6364	0.241379	998.927		43.6364	0.241379	313.522		43.6364	0.241379	42.8062
44.6465	0.241379	973.435		44.6465	0.241379	284.194		44.6465	0.241379	38.6627
45.6566	0.241379	946.624		45.6566	0.241379	257.642		45.6566	0.241379	34.9553
46.6667	0.241379	918.782		46.6667	0.241379	233.741		46.6667	0.241379	31.5988
47.6768	0.241379	890.202		47.6768	0.241379	212.288		47.6768	0.241379	28.5175
48.6869	0.241379	860.928		48.6869	0.241379	193.026		48.6869	0.241379	25.6712
49.697	0.241379	830.854		49.697	0.241379	175.68		49.697	0.241379	23.0647
50.7071	0.241379	799.866		50.7071	0.241379	159.982		50.7071	0.241379	20.7279
51.7172	0.241379	767.906		51.7172	0.241379	145.701		51.7172	0.241379	18.6858
52.7273	0.241379	734.989		52.7273	0.241379	132.667		52.7273	0.241379	16.9554
53.7374	0.241379	701.18		53.7374	0.241379	120.797		53.7374	0.241379	15.5589
54.7475	0.241379	666.567		54.7475	0.241379	110.104		54.7475	0.241379	14.5033
55.7576	0.241379	631.266		55.7576	0.241379	100.656		55.7576	0.241379	13.736
56.7677	0.241379	595.479		56.7677	0.241379	92.4517		56.7677	0.241379	13.1391
57.7778	0.241379	559.522		57.7778	0.241379	85.2979		57.7778	0.241379	12.5792
58.7879	0.241379	523.78		58.7879	0.241379	78.8531		58.7879	0.241379	11.9656
59.798	0.241379	488.608		59.798	0.241379	72.8132		59.798	0.241379	11.2743
60.8081	0.241379	454.255		60.8081	0.241379	67.0263		60.8081	0.241379	10.5469
61.8182	0.241379	420.891		61.8182	0.241379	61.4672		61.8182	0.241379	9.87535
62.8283	0.241379	388.718		62.8283	0.241379	56.1667		62.8283	0.241379	9.35171
63.8384	0.241379	358.062		63.8384	0.241379	51.173		63.8384	0.241379	9.01236
64.8485	0.241379	329.269		64.8485	0.241379	46.5423		64.8485	0.241379	8.8279
65.8586	0.241379	302.5		65.8586	0.241379	42.3339		65.8586	0.241379	8.73639
66.8687	0.241379	277.727		66.8687	0.241379	38.5929		66.8687	0.241379	8.67878
67.8788	0.241379	255.04		67.8788	0.241379	35.3212		67.8788	0.241379	8.61484
68.8889	0.241379	234.925		68.8889	0.241379	32.4245		68.8889	0.241379	8.52414
69.899	0.241379	216.074		69.899	0.241379	29.6408		69.899	0.241379	8.40083
70.9091	0.241379	189.585		70.9091	0.241379	26.6147		70.9091	0.241379	8.24781
71.9192	0.241379	165.638		71.9192	0.241379	23.3874		71.9192	0.241379	8.07266
72.9293	0.241379	146.241		72.9293	0.241379	20.6132		72.9293	0.241379	7.88466
73.9394	0.241379	129.457		73.9394	0.241379	18.4879		73.9394	0.241379	7.69308
74.9495	0.241379	115.252		74.9495	0.241379	16.572		74.9495	0.241379	7.50622
75.9596	0.241379	103.605		75.9596	0.241379	14.7259		75.9596	0.241379	7.33073
76.9697	0.241379	94.4004		76.9697	0.241379	12.9772		76.9697	0.241379	7.17136
77.9798	0.241379	86.8901		77.9798	0.241379	11.4206		77.9798	0.241379	7.03146
78.9899	0.241379	79.4265		78.9899	0.241379	10.2348		78.9899	0.241379	6.9131
80	0.241379	70.9954		80	0.241379	9.51597		80	0.241379	6.81727
-20	0.275862	1888.67		-20	0.275862	1887.66		-20	0.275862	1742.5
-18.9899	0.275862	1888.69		-18.9899	0.275862	1886.66		-18.9899	0.275862	1720.56
-17.9798	0.275862	1888.71		-17.9798	0.275862	1884.5		-17.9798	0.275862	1696.78
-16.9697	0.275862	1888.74		-16.9697	0.275862	1880.09		-16.9697	0.275862	1671.59
-15.9596	0.275862	1888.76		-15.9596	0.275862	1872.19		-15.9596	0.275862	1645.51
-14.9495	0.275862	1888.77		-14.9495	0.275862	1860.59		-14.9495	0.275862	1619
-13.9394	0.275862	1888.76		-13.9394	0.275862	1846.81		-13.9394	0.275862	1592.41
-12.9293	0.275862	1888.71		-12.9293	0.275862	1832.76		-12.9293	0.275862	1565.88
-11.9192	0.275862	1888.61		-11.9192	0.275862	1819.27		-11.9192	0.275862	1539.35
-10.9091	0.275862	1888.45		-10.9091	0.275862	1806.1		-10.9091	0.275862	1512.66
-9.89899	0.275862	1888.29		-9.89899	0.275862	1792.54		-9.89899	0.275862	1485.54
-8.88889	0.275862	1888.16		-8.88889	0.275862	1777.95		-8.88889	0.275862	1457.71
-7.87879	0.275862	1888.07		-7.87879	0.275862	1761.87		-7.87879	0.275862	1428.95
-6.86869	0.275862	1887.89		-6.86869	0.275862	1744.05		-6.86869	0.275862	1399.1
-5.85859	0.275862	1887.27		-5.85859	0.275862	1724.4		-5.85859	0.275862	1368.12
-4.84848	0.275862	1885.61		-4.84848	0.275862	1702.98		-4.84848	0.275862	1336.05
-3.83838	0.275862	1881.93		-3.83838	0.275862	1680.04		-3.83838	0.275862	1303.03
-2.82828	0.275862	1875.18		-2.82828	0.275862	1655.98		-2.82828	0.275862	1269.31
-1.81818	0.275862	1865.38		-1.81818	0.275862	1631.27		-1.81818	0.275862	1235.18
-0.808081	0.275862	1853.82		-0.808081	0.275862	1606.37		-0.808081	0.275862	1201.01
0.20202	0.275862	1841.95		0.20202	0.275862	1581.6		0.20202	0.275862	1167.14
1.21212	0.275862	1830.3		1.21212	0.275862	1557.08		1.21212	0.275862	1133.9
2.22222	0.275862	1818.68		2.22222	0.275862	1532.79		2.22222	0.275862	1101.45
3.23232	0.275862	1806.61		3.23232	0.275862	1508.57		3.23232	0.275862	1069.8
4.24242	0.275862	1793.76		4.24242	0.275862	1484.19		4.24242	0.275862	1038.76
5.25253	0.275862	1779.94		5.25253	0.275862	1459.41		5.25253	0.275862	1007.99
6.26263	0.275862	1765.14		6.26263	0.275862	1433.99		6.26263	0.275862	977.086
7.27273	0.275862	1749.31		7.27273	0.275862	1407.77		7.27273	0.275862	945.657
8.28283	0.275862	1732.4		8.28283	0.275862	1380.66		8.28283	0.275862	913.375
9.29293	0.275862	1714.29		9.29293	0.275862	1352.65		9.29293	0.275862	879.97
10.303	0.275862	1694.93		10.303	0.275862	1323.83		10.303	0.275862	845.211
11.3131	0.275862	1674.34		11.3131	0.275862	1294.37		11.3131	0.275862	808.899
12.3232	0.275862	1652.71		12.3232	0.275862	1264.54		12.3232	0.275862	770.895
13.3333	0.275862	1630.32		13.3333	0.275862	1234.63		13.3333	0.275862	731.165
14.3434	0.275862	1607.51		14.3434	0.275862	1204.93		14.3434	0.275862	689.815
15.3535	0.275862	1584.59		15.3535	0.275862	1175.73		15.3535	0.275862	647.074
16.3636	0.275862	1561.78		16.3636	0.275862	1147.18		16.3636	0.275862	603.262
17.3737	0.275862	1539.18		17.3737	0.275862	1119.35		17.3737	0.275862	558.764
18.3838	0.275862	1516.78		18.3838	0.275862	1092.17		18.3838	0.275862	514.062
19.3939	0.275862	1494.48		19.3939	0.275862	1065.46		19.3939	0.275862	469.761
20.404	0.275862	1472.15		20.404	0.275862	1038.97		20.404	0.275862	426.538
21.4141	0.275862	1449.64		21.4141	0.275862	1012.45		21.4141	0.275862	385.085
22.4242	0.275862	1426.78		22.4242	0.275862	985.64		22.4242	0.275862	346.037
23.4343	0.275862	1403.46		23.4343	0.275862	958.347		23.4343	0.275862	309.886
24.4444	0.275862	1379.6		24.4444	0.275862	930.406		24.4444	0.275862	276.922
25.4545	0.275862	1355.18		25.4545	0.275862	901.684		25.4545	0.275862	247.235
26.4646	0.275862	1330.23		26.4646	0.275862	872.056		26.4646	0.275862	220.756
27.4747	0.275862	1304.88		27.4747	0.275862	841.398		27.4747	0.275862	197.295
28.4848	0.275862	1279.26		28.4848	0.275862	809.584		28.4848	0.275862	176.579
29.4949	0.275862	1253.59		29.4949	0.275862	776.517		29.4949	0.275862	158.285
30.5051	0.275862	1228.06		30.5051	0.275862	742.152		30.5051	0.275862	142.08
31.5152	0.275862	1202.87		31.5152	0.275862	706.526		31.5152	0.275862	127.649
32.5253	0.275862	1178.17		32.5253	0.275862	669.754		32.5253	0.275862	114.724
33.5354	0.275862	1154.04		33.5354	0.275862	632.012		33.5354	0.275862	103.117
34.5455	0.275862	1130.45		34.5455	0.275862	593.514		34.5455	0.275862	92.7549
35.5556	0.275862	1107.34		35.5556	0.275862	554.515		35.5556	0.275862	83.6673
36.5657	0.275862	1084.55		36.5657	0.275862	515.338		36.5657	0.275862	75.8536
37.5758	0.275862	1061.91		37.5758	0.275862	476.384		37.5758	0.275862	69.1151
38.5859	0.275862	1039.23		38.5859	0.275862	438.107		38.5859	0.275862	63.0951
39.596	0.275862	1016.33		39.596	0.275862	400.976		39.596	0.275862	57.5088
40.6061	0.275862	993.019		40.6061	0.275862	365.455		40.6061	0.275862	52.2628
41.6162	0.275862	969.279		41.6162	0.275862	331.954		41.6162	0.275862	47.3845
42.6263	0.275862	945.3		42.6263	0.275862	300.789		42.6263	0.275862	42.9164
43.6364	0.275862	920.895		43.6364	0.275862	272.151		43.6364	0.275862	38.8706
44.6465	0.275862	895.406		44.6465	0.275862	246.104		44.6465	0.275862	35.2267
45.6566	0.275862	868.598		45.6566	0.275862	222.605		45.6566	0.275862	31.941
46.6667	0.275862	840.811		46.6667	0.275862	201.524		46.6667	0.275862	28.957
47.6768	0.275862	812.355		47.6768	0.275862	182.664		47.6768	0.275862	26.2205
48.6869	0.275862	783.269		48.6869	0.275862	165.787		48.6869	0.275862	23.6996
49.697	0.275862	753.465		49.697	0.275862	150.637		49.697	0.275862	21.3921
50.7071	0.275862	722.872		50.7071	0.275862	136.976		50.7071	0.275862	19.3142
51.7172	0.275862	691.477		51.7172	0.275862	124.597		51.7172	0.275862	17.4829
52.7273	0.275862	659.325		52.7273	0.275862	113.35		52.7273	0.275862	15.9134
53.7374	0.275862	626.488		53.7374	0.275862	103.156		53.7374	0.275862	14.6239
54.7475	0.275862	593.055		54.7475	0.275862	94.0278		54.7475	0.275862	13.6191
55.7576	0.275862	559.165		55.7576	0.275862	86.0285		55.7576	0.275862	12.8575
56.7677	0.275862	525.062		56.7677	0.275862	79.1621		56.7677	0.275862	12.2424
57.7778	0.275862	491.106		57.7778	0.275862	73.2567		57.7778	0.275862	11.6562
58.7879	0.275862	457.687		58.7879	0.275862	67.9971		58.7879	0.275862	11.0141
59.798	0.275862	425.121		59.798	0.275862	63.087		59.798	0.275862	10.2972
60.8081	0.275862	393.605		60.8081	0.275862	58.362		60.8081	0.275862	9.55479
61.8182	0.275862	363.284		61.8182	0.275862	53.781		61.8182	0.275862	8.8824
62.8283	0.275862	334.353		62.8283	0.275862	49.3655		62.8283	0.275862	8.37103
63.8384	0.275862	307.08		63.8384	0.275862	45.1608		63.8384	0.275862	8.05537
64.8485	0.275862	281.662		64.8485	0.275862	41.2243		64.8485	0.275862	7.90536
65.8586	0.275862	258.094		65.8586	0.275862	37.6202		65.8586	0.275862	7.85724
66.8687	0.275862	236.293		66.8687	0.275862	34.4026		66.8687	0.275862	7.84878
67.8788	0.275862	216.383		67.8788	0.275862	31.5852		67.8788	0.275862	7.83667
68.8889	0.275862	198.978		68.8889	0.275862	29.0819		68.8889	0.275862	7.79823
69.899	0.275862	182.927		69.899	0.275862	26.6293		69.899	0.275862	7.72595
70.9091	0.275862	158.774		70.9091	0.275862	23.8758		70.9091	0.275862	7.62208
71.9192	0.275862	137.439		71.9192	0.275862	20.8994		71.9192	0.275862	7.49362
72.9293	0.275862	120.146		72.9293	0.275862	18.4084		72.9293	0.275862	7.34964
73.9394	0.275862	105.356		73.9394	0.275862	16.5889		73.9394	0.275862	7.1992
74.9495	0.275862	93.0261		74.9495	0.275862	14.9		74.9495	0.275862	7.05018
75.9596	0.275862	83.3084		75.9596	0.275862	13.166		75.9596	0.275862	6.90887
76.9697	0.275862	75.9512		76.9697	0.275862	11.504		76.9697	0.275862	6.77977
77.9798	0.275862	69.7194		77.9798	0.275862	10.077		77.9798	0.275862	6.66599
78.9899	0.275862	63.2796		78.9899	0.275862	9.02457		78.9899	0.275862	6.56964
80	0.275862	56.5956		80	0.275862	8.38002		80	0.275862	6.49179
-20	0.310345	1859.02		-20	0.310345	1857.75		-20	0.310345	1704.36
-18.9899	0.310345	1859.05		-18.9899	0.310345	1856.69		-18.9899	0.310345	1681.26
-17.9798	0.310345	1859.07		-17.9798	0.310345	1854.42		-17.9798	0.310345	1656.28
-16.9697	0.310345	1859.08		-16.9697	0.310345	1849.83		-16.9697	0.310345	1629.78
-15.9596	0.310345	1859.09		-15.9596	0.310345	1841.5		-15.9596	0.310345	1602.21
-14.9495	0.310345	1859.08		-14.9495	0.310345	1829.07		-14.9495	0.310345	1574.03
-13.9394	0.310345	1859.05		-13.9394	0.310345	1814.2		-13.9394	0.310345	1545.59
-12.9293	0.310345	1858.98		-12.9293	0.310345	1799.1		-12.9293	0.310345	1517.09
-11.9192	0.310345	1858.87		-11.9192	0.310345	1784.71		-11.9192	0.310345	1488.54
-10.9091	0.310345	1858.71		-10.9091	0.310345	1770.68		-10.9091	0.310345	1459.83
-9.89899	0.310345	1858.52		-9.89899	0.310345	1756.17		-9.89899	0.310345	1430.74
-8.88889	0.310345	1858.36		-8.88889	0.310345	1740.47		-8.88889	0.310345	1401.04
-7.87879	0.310345	1858.21		-7.87879	0.310345	1723.14		-7.87879	0.310345	1370.51
-6.86869	0.310345	1857.96		-6.86869	0.310345	1704.01		-6.86869	0.310345	1339.01
-5.85859	0.310345	1857.26		-5.85859	0.310345	1683.04		-5.85859	0.310345	1306.45
-4.84848	0.310345	1855.44		-4.84848	0.310345	1660.33		-4.84848	0.310345	1272.89
-3.83838	0.310345	1851.42		-3.83838	0.310345	1636.09		-3.83838	0.310345	1238.45
-2.82828	0.310345	1844.01		-2.82828	0.310345	1610.69		-2.82828	0.310345	1203.39
-1.81818	0.310345	1833.18		-1.81818	0.310345	1584.55		-1.81818	0.310345	1168.04
-0.808081	0.310345	1820.49		-0.808081	0.310345	1558.11		-0.808081	0.310345	1132.78
0.20202	0.310345	1807.61		0.20202	0.310345	1531.7		0.20202	0.310345	1098.01
1.21212	0.310345	1795.13		1.21212	0.310345	1505.45		1.21212	0.310345	1064.03
2.22222	0.310345	1782.73		2.22222	0.310345	1479.38		2.22222	0.310345	1031.02
3.23232	0.310345	1769.83		3.23232	0.310345	1453.36		3.23232	0.310345	998.985
4.24242	0.310345	1756.02		4.24242	0.310345	1427.18		4.24242	0.310345	967.707
5.25253	0.310345	1741.12		5.25253	0.310345	1400.63		5.25253	0.310345	936.842
6.26263	0.310345	1725.11		6.26263	0.310345	1373.49		6.26263	0.310345	905.983
7.27273	0.310345	1707.99		7.27273	0.310345	1345.62		7.27273	0.310345	874.739
8.28283	0.310345	1689.72		8.28283	0.310345	1316.94		8.28283	0.310345	842.768
9.29293	0.310345	1670.25		9.29293	0.310345	1287.43		9.29293	0.310345	809.783
10.303	0.310345	1649.52		10.303	0.310345	1257.2		10.303	0.310345	775.55
11.3131	0.310345	1627.59		11.3131	0.310345	1226.43		11.3131	0.310345	739.9
12.3232	0.310345	1604.62		12.3232	0.310345	1195.38		12.3232	0.310345	702.765
13.3333	0.310345	1580.88		13.3333	0.310345	1164.38		13.3333	0.310345	664.19
14.3434	0.310345	1556.71		14.3434	0.310345	1133.74		14.3434	0.310345	624.331
15.3535	0.310345	1532.4		15.3535	0.310345	1103.74		15.3535	0.310345	583.426
16.3636	0.310345	1508.15		16.3636	0.310345	1074.56		16.3636	0.310345	541.798
17.3737	0.310345	1484.07		17.3737	0.310345	1046.24		17.3737	0.310345	499.868
18.3838	0.310345	1460.14		18.3838	0.310345	1018.68		18.3838	0.310345	458.15
19.3939	0.310345	1436.28		19.3939	0.310345	991.698		19.3939	0.310345	417.208
20.404	0.310345	1412.36		20.404	0.310345	965.034		20.404	0.310345	377.62
21.4141	0.310345	1388.25		21.4141	0.310345	938.42		21.4141	0.310345	339.948
22.4242	0.310345	1363.8		22.4242	0.310345	911.616		22.4242	0.310345	304.676
23.4343	0.310345	1338.92		23.4343	0.310345	884.423		23.4343	0.310345	272.155
24.4444	0.310345	1313.54		24.4444	0.310345	856.673		24.4444	0.310345	242.581
25.4545	0.310345	1287.67		25.4545	0.310345	828.22		25.4545	0.310345	216.01
26.4646	0.310345	1261.36		26.4646	0.310345	798.923		26.4646	0.310345	192.377
27.4747	0.310345	1234.72		27.4747	0.310345	768.653		27.4747	0.310345	171.513
28.4848	0.310345	1207.94		28.4848	0.310345	737.31		28.4848	0.310345	153.169
29.4949	0.310345	1181.22		29.4949	0.310345	704.847		29.4949	0.310345	137.05
30.5051	0.310345	1154.78		30.5051	0.310345	671.28		30.5051	0.310345	122.845
31.5152	0.310345	1128.83		31.5152	0.310345	636.688		31.5152	0.310345	110.263
32.5253	0.310345	1103.5		32.5253	0.310345	601.194		32.5253	0.310345	99.0506
33.5354	0.310345	1078.85		33.5354	0.310345	564.971		33.5354	0.310345	89.0269
34.5455	0.310345	1054.86		34.5455	0.310345	528.248		34.5455	0.310345	80.1219
35.5556	0.310345	1031.42		35.5556	0.310345	491.328		35.5556	0.310345	72.3688
36.5657	0.310345	1008.38		36.5657	0.310345	454.572		36.5657	0.310345	65.7837
37.5758	0.310345	985.54		37.5758	0.310345	418.38		37.5758	0.310345	60.2019
38.5859	0.310345	962.712		38.5859	0.310345	383.163		38.5859	0.310345	55.2909
39.596	0.310345	939.713		39.596	0.310345	349.331		39.596	0.310345	50.7492
40.6061	0.310345	916.369		40.6061	0.310345	317.259		40.6061	0.310345	46.4423
41.6162	0.310345	892.67		41.6162	0.310345	287.252		41.6162	0.310345	42.3701
42.6263	0.310345	868.818		42.6263	0.310345	259.518		42.6263	0.310345	38.5753
43.6364	0.310345	844.599		43.6364	0.310345	234.164		43.6364	0.310345	35.0868
44.6465	0.310345	819.301		44.6465	0.310345	211.205		44.6465	0.310345	31.9083
45.6566	0.310345	792.689		45.6566	0.310345	190.575		45.6566	0.310345	29.0207
46.6667	0.310345	765.141		46.6667	0.310345	172.133		46.6667	0.310345	26.3915
47.6768	0.310345	737		47.6768	0.310345	155.688		47.6768	0.310345	23.9847
48.6869	0.310345	708.337		48.6869	0.310345	141.018		48.6869	0.310345	21.7753
49.697	0.310345	679.092		49.697	0.310345	127.895		49.697	0.310345	19.7548
50.7071	0.310345	649.204		50.7071	0.310345	116.111		50.7071	0.310345	17.9268
51.7172	0.310345	618.656		51.7172	0.310345	105.484		51.7172	0.310345	16.2988
52.7273	0.310345	587.486		52.7273	0.310345	95.8781		52.7273	0.310345	14.8815
53.7374	0.310345	555.782		53.7374	0.310345	87.2203		53.7374	0.310345	13.6904
54.7475	0.310345	523.689		54.7475	0.310345	79.5166		54.7475	0.310345	12.7319
55.7576	0.310345	491.411		55.7576	0.310345	72.8231		55.7576	0.310345	11.9771
56.7677	0.310345	459.232		56.7677	0.310345	67.1456		56.7677	0.310345	11.3484
57.7778	0.310345	427.503		57.7778	0.310345	62.3361		57.7778	0.310345	10.743
58.7879	0.310345	396.569		58.7879	0.310345	58.1108		58.7879	0.310345	10.083
59.798	0.310345	366.693		59.798	0.310345	54.1878		59.798	0.310345	9.35414
60.8081	0.310345	338.034		60.8081	0.310345	50.3954		60.8081	0.310345	8.61077
61.8182	0.310345	310.716		61.8182	0.310345	46.6782		61.8182	0.310345	7.94955
62.8283	0.310345	284.913		62.8283	0.310345	43.049		62.8283	0.310345	7.45783
63.8384	0.310345	260.82		63.8384	0.310345	39.5513		63.8384	0.310345	7.16696
64.8485	0.310345	238.522		64.8485	0.310345	36.2444		64.8485	0.310345	7.04629
65.8586	0.310345	217.939		65.8586	0.310345	33.1952		65.8586	0.310345	7.0323
66.8687	0.310345	198.972		66.8687	0.310345	30.4625		66.8687	0.310345	7.06253
67.8788	0.310345	181.74		67.8788	0.310345	28.0659		67.8788	0.310345	7.09265
68.8889	0.310345	166.885		68.8889	0.310345	25.9245		68.8889	0.310345	7.09868
69.899	0.310345	153.28		69.899	0.310345	23.783		69.899	0.310345	7.07217
70.9091	0.310345	131.47		70.9091	0.310345	21.3119		70.9091	0.310345	7.01427
71.9192	0.310345	112.689		71.9192	0.310345	18.6099		71.9192	0.310345	6.93117
72.9293	0.310345	97.4608		72.9293	0.310345	16.3752		72.9293	0.310345	6.83099
73.9394	0.310345	84.6038		73.9394	0.310345	14.78		73.9394	0.310345	6.72189
74.9495	0.310345	74.1497		74.9495	0.310345	13.2507		74.9495	0.310345	6.61098
75.9596	0.310345	66.2196		75.9596	0.310345	11.6182		75.9596	0.310345	6.50375
76.9697	0.310345	60.2108		76.9697	0.310345	10.0743		76.9697	0.310345	6.40434
77.9798	0.310345	54.9041		77.9798	0.310345	8.80049		77.9798	0.310345	6.31569
78.9899	0.310345	49.6606		78.9899	0.310345	7.88214		78.9899	0.310345	6.24001
80	0.310345	44.5845		80	0.310345	7.30838		80	0.310345	6.17853
-20	0.344828	1828.2		-20	0.344828	1826.72		-20	0.344828	1664.92
-18.9899	0.344828	1828.24		-18.9899	0.344828	1825.57		-18.9899	0.344828	1640.62
-17.9798	0.344828	1828.27		-17.9798	0.344828	1823.19		-17.9798	0.344828	1614.42
-16.9697	0.344828	1828.29		-16.9697	0.344828	1818.41		-16.9697	0.344828	1586.6
-15.9596	0.344828	1828.29		-15.9596	0.344828	1809.66		-15.9596	0.344828	1557.56
-14.9495	0.344828	1828.27		-14.9495	0.344828	1796.39		-14.9495	0.344828	1527.72
-13.9394	0.344828	1828.22		-13.9394	0.344828	1780.38		-13.9394	0.344828	1497.46
-12.9293	0.344828	1828.14		-12.9293	0.344828	1764.18		-12.9293	0.344828	1467.01
-11.9192	0.344828	1828.01		-11.9192	0.344828	1748.87		-11.9192	0.344828	1436.47
-10.9091	0.344828	1827.84		-10.9091	0.344828	1733.96		-10.9091	0.344828	1405.77
-9.89899	0.344828	1827.64		-9.89899	0.344828	1718.47		-9.89899	0.344828	1374.77
-8.88889	0.344828	1827.44		-8.88889	0.344828	1701.62		-8.88889	0.344828	1343.25
-7.87879	0.344828	1827.24		-7.87879	0.344828	1683.02		-7.87879	0.344828	1311.01
-6.86869	0.344828	1826.9		-6.86869	0.344828	1662.55		-6.86869	0.344828	1277.9
-5.85859	0.344828	1826.07		-5.85859	0.344828	1640.25		-5.85859	0.344828	1243.85
-4.84848	0.344828	1824.07		-4.84848	0.344828	1616.24		-4.84848	0.344828	1208.87
-3.83838	0.344828	1819.72		-3.83838	0.344828	1590.7		-3.83838	0.344828	1173.13
-2.82828	0.344828	1811.65		-2.82828	0.344828	1563.95		-2.82828	0.344828	1136.86
-1.81818	0.344828	1799.76		-1.81818	0.344828	1536.39		-1.81818	0.344828	1100.45
-0.808081	0.344828	1785.89		-0.808081	0.344828	1508.43		-0.808081	0.344828	1064.28
0.20202	0.344828	1771.97		0.20202	0.344828	1480.39		0.20202	0.344828	1028.77
1.21212	0.344828	1758.63		1.21212	0.344828	1452.46		1.21212	0.344828	994.21
2.22222	0.344828	1745.43		2.22222	0.344828	1424.65		2.22222	0.344828	960.791
3.23232	0.344828	1731.67		3.23232	0.344828	1396.87		3.23232	0.344828	928.501
4.24242	0.344828	1716.86		4.24242	0.344828	1368.94		4.24242	0.344828	897.143
5.25253	0.344828	1700.83		5.25253	0.344828	1340.68		5.25253	0.344828	866.375
6.26263	0.344828	1683.58		6.26263	0.344828	1311.89		6.26263	0.344828	835.774
7.27273	0.344828	1665.15		7.27273	0.344828	1282.44		7.27273	0.344828	804.918
8.28283	0.344828	1645.54		8.28283	0.344828	1252.25		8.28283	0.344828	773.436
9.29293	0.344828	1624.7		9.29293	0.344828	1221.34		9.29293	0.344828	741.031
10.303	0.344828	1602.61		10.303	0.344828	1189.79		10.303	0.344828	707.497
11.3131	0.344828	1579.33		11.3131	0.344828	1157.82		11.3131	0.344828	672.726
12.3232	0.344828	1555.02		12.3232	0.344828	1125.7		12.3232	0.344828	636.71
13.3333	0.344828	1529.95		13.3333	0.344828	1093.78		13.3333	0.344828	599.522
14.3434	0.344828	1504.43		14.3434	0.344828	1062.38		14.3434	0.344828	561.323
15.3535	0.344828	1478.74		15.3535	0.344828	1031.77		15.3535	0.344828	522.377
16.3636	0.344828	1453.07		16.3636	0.344828	1002.11		16.3636	0.344828	483.059
17.3737	0.344828	1427.54		17.3737	0.344828	973.426		17.3737	0.344828	443.832
18.3838	0.344828	1402.12		18.3838	0.344828	945.63		18.3838	0.344828	405.192
19.3939	0.344828	1376.74		19.3939	0.344828	918.522		19.3939	0.344828	367.635
20.404	0.344828	1351.3		20.404	0.344828	891.848		20.404	0.344828	331.644
21.4141	0.344828	1325.65		21.4141	0.344828	865.34		21.4141	0.344828	297.651
22.4242	0.344828	1299.69		22.4242	0.344828	838.749		22.4242	0.344828	266.002
23.4343	0.344828	1273.32		23.4343	0.344828	811.857		23.4343	0.344828	236.934
24.4444	0.344828	1246.52		24.4444	0.344828	784.475		24.4444	0.344828	210.584
25.4545	0.344828	1219.29		25.4545	0.344828	756.443		25.4545	0.344828	186.985
26.4646	0.344828	1191.7		26.4646	0.344828	727.622		26.4646	0.344828	166.071
27.4747	0.344828	1163.91		27.4747	0.344828	697.914		27.4747	0.344828	147.68
28.4848	0.344828	1136.1		28.4848	0.344828	667.266		28.4848	0.344828	131.582
29.4949	0.344828	1108.5		29.4949	0.344828	635.669		29.4949	0.344828	117.506
30.5051	0.344828	1081.33		30.5051	0.344828	603.157		30.5051	0.344828	105.17
31.5152	0.344828	1054.79		31.5152	0.344828	569.809		31.5152	0.344828	94.305
32.5253	0.344828	1028.99		32.5253	0.344828	535.758		32.5253	0.344828	84.675
33.5354	0.344828	1003.98		33.5354	0.344828	501.211		33.5354	0.344828	76.1089
34.5455	0.344828	979.723		34.5455	0.344828	466.444		34.5455	0.344828	68.5399
35.5556	0.344828	956.089		35.5556	0.344828	431.788		35.5556	0.344828	62.0026
36.5657	0.344828	932.915		36.5657	0.344828	397.601		36.5657	0.344828	56.5247
37.5758	0.344828	910.012		37.5758	0.344828	364.259		37.5758	0.344828	51.9729
38.5859	0.344828	887.194		38.5859	0.344828	332.134		38.5859	0.344828	48.0425
39.596	0.344828	864.277		39.596	0.344828	301.571		39.596	0.344828	44.4254
40.6061	0.344828	841.083		40.6061	0.344828	272.854		40.6061	0.344828	40.9547
41.6162	0.344828	817.603		41.6162	0.344828	246.189		41.6162	0.344828	37.6065
42.6263	0.344828	794.031		42.6263	0.344828	221.704		42.6263	0.344828	34.422
43.6364	0.344828	770.124		43.6364	0.344828	199.447		43.6364	0.344828	31.4455
44.6465	0.344828	745.157		44.6465	0.344828	179.395		44.6465	0.344828	28.7004
45.6566	0.344828	718.924		45.6566	0.344828	161.455		45.6566	0.344828	26.1886
46.6667	0.344828	691.843		46.6667	0.344828	145.476		46.6667	0.344828	23.8967
47.6768	0.344828	664.282		47.6768	0.344828	131.272		47.6768	0.344828	21.8038
48.6869	0.344828	636.317		48.6869	0.344828	118.642		48.6869	0.344828	19.8903
49.697	0.344828	607.882		49.697	0.344828	107.387		49.697	0.344828	18.1434
50.7071	0.344828	578.905		50.7071	0.344828	97.3282		50.7071	0.344828	16.5555
51.7172	0.344828	549.376		51.7172	0.344828	88.3061		51.7172	0.344828	15.1237
52.7273	0.344828	519.366		52.7273	0.344828	80.1975		52.7273	0.344828	13.8526
53.7374	0.344828	489.018		53.7374	0.344828	72.9325		53.7374	0.344828	12.7558
54.7475	0.344828	458.522		54.7475	0.344828	66.511		54.7475	0.344828	11.8435
55.7576	0.344828	428.112		55.7576	0.344828	60.98		55.7576	0.344828	11.0988
56.7677	0.344828	398.072		56.7677	0.344828	56.3469		56.7677	0.344828	10.4604
57.7778	0.344828	368.725		57.7778	0.344828	52.4876		57.7778	0.344828	9.8401
58.7879	0.344828	340.372		58.7879	0.344828	49.153		58.7879	0.344828	9.16884
59.798	0.344828	313.221		59.798	0.344828	46.0811		59.798	0.344828	8.43783
60.8081	0.344828	287.393		60.8081	0.344828	43.0982		60.8081	0.344828	7.7046
61.8182	0.344828	262.99		61.8182	0.344828	40.1367		61.8182	0.344828	7.06417
62.8283	0.344828	240.165		62.8283	0.344828	37.2015		62.8283	0.344828	6.59799
63.8384	0.344828	219.06		63.8384	0.344828	34.3342		63.8384	0.344828	6.33269
64.8485	0.344828	199.69		64.8485	0.344828	31.5955		64.8485	0.344828	6.23703
65.8586	0.344828	181.934		65.8586	0.344828	29.0535		65.8586	0.344828	6.24966
66.8687	0.344828	165.662		66.8687	0.344828	26.7678		66.8687	0.344828	6.31006
67.8788	0.344828	150.942		67.8788	0.344828	24.7589		67.8788	0.344828	6.3749
68.8889	0.344828	138.401		68.8889	0.344828	22.9483		68.8889	0.344828	6.42003
69.899	0.344828	126.903		69.899	0.344828	21.0963		69.899	0.344828	6.43607
70.9091	0.344828	107.499		70.9091	0.344828	18.9106		70.9091	0.344828	6.42286
71.9192	0.344828	91.1767		71.9192	0.344828	16.4954		71.9192	0.344828	6.38497
72.9293	0.344828	77.998		72.9293	0.344828	14.4844		72.9293	0.344828	6.32912
73.9394	0.344828	67.0446		73.9394	0.344828	13.0473		73.9394	0.344828	6.26191
74.9495	0.344828	58.3749		74.9495	0.344828	11.655		74.9495	0.344828	6.18924
75.9596	0.344828	51.8942		75.9596	0.344828	10.1507		75.9596	0.344828	6.11578
76.9697	0.344828	46.8864		76.9697	0.344828	8.75024		76.9697	0.344828	6.04518
77.9798	0.344828	42.5298		77.9798	0.344828	7.62611		77.9798	0.344828	5.98045
78.9899	0.344828	38.4619		78.9899	0.344828	6.82298		78.9899	0.344828	5.9239
80	0.344828	34.6644		80	0.344828	6.30879		80	0.344828	5.87713
-20	0.37931	1796.07		-20	0.37931	1794.45		-20	0.37931	1624.06
-18.9899	0.37931	1796.12		-18.9899	0.37931	1793.19		-18.9899	0.37931	1598.54
-17.9798	0.37931	1796.16		-17.9798	0.37931	1790.66		-17.9798	0.37931	1571.08
-16.9697	0.37931	1796.19		-16.9697	0.37931	1785.69		-16.9697	0.37931	1541.93
-15.9596	0.37931	1796.19		-15.9596	0.37931	1776.54		-15.9596	0.37931	1511.42
-14.9495	0.37931	1796.16		-14.9495	0.37931	1762.41		-14.9495	0.37931	1479.94
-13.9394	0.37931	1796.1		-13.9394	0.37931	1745.21		-13.9394	0.37931	1447.87
-12.9293	0.37931	1796.01		-12.9293	0.37931	1727.88		-12.9293	0.37931	1415.51
-11.9192	0.37931	1795.88		-11.9192	0.37931	1711.61		-11.9192	0.37931	1383.01
-10.9091	0.37931	1795.71		-10.9091	0.37931	1695.79		-10.9091	0.37931	1350.38
-9.89899	0.37931	1795.51		-9.89899	0.37931	1679.29		-9.89899	0.37931	1317.51
-8.88889	0.37931	1795.28		-8.88889	0.37931	1661.27		-8.88889	0.37931	1284.22
-7.87879	0.37931	1795.01		-7.87879	0.37931	1641.37		-7.87879	0.37931	1250.34
-6.86869	0.37931	1794.56		-6.86869	0.37931	1619.56		-6.86869	0.37931	1215.7
-5.85859	0.37931	1793.58		-5.85859	0.37931	1595.92		-5.85859	0.37931	1180.23
-4.84848	0.37931	1791.37		-4.84848	0.37931	1570.6		-4.84848	0.37931	1143.95
-3.83838	0.37931	1786.68		-3.83838	0.37931	1543.76		-3.83838	0.37931	1107.01
-2.82828	0.37931	1777.94		-2.82828	0.37931	1515.66		-2.82828	0.37931	1069.7
-1.81818	0.37931	1764.98		-1.81818	0.37931	1486.68		-1.81818	0.37931	1032.39
-0.808081	0.37931	1749.87		-0.808081	0.37931	1457.2		-0.808081	0.37931	995.491
0.20202	0.37931	1734.88		0.20202	0.37931	1427.57		0.20202	0.37931	959.396
1.21212	0.37931	1720.67		1.21212	0.37931	1397.96		1.21212	0.37931	924.419
2.22222	0.37931	1706.64		2.22222	0.37931	1368.45		2.22222	0.37931	890.744
3.23232	0.37931	1691.97		3.23232	0.37931	1338.95		3.23232	0.37931	858.387
4.24242	0.37931	1676.12		4.24242	0.37931	1309.33		4.24242	0.37931	827.161
5.25253	0.37931	1658.92		5.25253	0.37931	1279.41		5.25253	0.37931	796.706
6.26263	0.37931	1640.42		6.26263	0.37931	1249.04		6.26263	0.37931	766.555
7.27273	0.37931	1620.68		7.27273	0.37931	1218.08		7.27273	0.37931	736.247
8.28283	0.37931	1599.72		8.28283	0.37931	1186.48		8.28283	0.37931	705.402
9.29293	0.37931	1577.52		9.29293	0.37931	1154.25		9.29293	0.37931	673.752
10.303	0.37931	1554.08		10.303	0.37931	1121.52		10.303	0.37931	641.145
11.3131	0.37931	1529.45		11.3131	0.37931	1088.5		11.3131	0.37931	607.508
12.3232	0.37931	1503.8		12.3232	0.37931	1055.5		12.3232	0.37931	572.836
13.3333	0.37931	1477.39		13.3333	0.37931	1022.85		13.3333	0.37931	537.204
14.3434	0.37931	1450.52		14.3434	0.37931	990.873		14.3434	0.37931	500.806
15.3535	0.37931	1423.46		15.3535	0.37931	959.822		15.3535	0.37931	463.968
16.3636	0.37931	1396.4		16.3636	0.37931	929.84		16.3636	0.37931	427.113
17.3737	0.37931	1369.44		17.3737	0.37931	900.953		17.3737	0.37931	390.705
18.3838	0.37931	1342.56		18.3838	0.37931	873.077		18.3838	0.37931	355.204
19.3939	0.37931	1315.72		19.3939	0.37931	846.023		19.3939	0.37931	321.036
20.404	0.37931	1288.8		20.404	0.37931	819.538		20.404	0.37931	288.58
21.4141	0.37931	1261.68		21.4141	0.37931	793.331		21.4141	0.37931	258.141
22.4242	0.37931	1234.28		22.4242	0.37931	767.127		22.4242	0.37931	229.952
23.4343	0.37931	1206.52		23.4343	0.37931	740.683		23.4343	0.37931	204.176
24.4444	0.37931	1178.39		24.4444	0.37931	713.803		24.4444	0.37931	180.906
25.4545	0.37931	1149.91		25.4545	0.37931	686.341		25.4545	0.37931	160.151
26.4646	0.37931	1121.2		26.4646	0.37931	658.191		26.4646	0.37931	141.832
27.4747	0.37931	1092.41		27.4747	0.37931	629.288		27.4747	0.37931	125.79
28.4848	0.37931	1063.76		28.4848	0.37931	599.592		28.4848	0.37931	111.808
29.4949	0.37931	1035.47		29.4949	0.37931	569.094		29.4949	0.37931	99.6413
30.5051	0.37931	1007.76		30.5051	0.37931	537.829		30.5051	0.37931	89.039
31.5152	0.37931	980.797		31.5152	0.37931	505.897		31.5152	0.37931	79.7566
32.5253	0.37931	954.692		32.5253	0.37931	473.471		32.5253	0.37931	71.5769
33.5354	0.37931	929.464		33.5354	0.37931	440.799		33.5354	0.37931	64.3406
34.5455	0.37931	905.062		34.5455	0.37931	408.177		34.5455	0.37931	57.9862
35.5556	0.37931	881.37		35.5556	0.37931	375.936		35.5556	0.37931	52.5476
36.5657	0.37931	858.225		36.5657	0.37931	344.427		36.5657	0.37931	48.0587
37.5758	0.37931	835.437		37.5758	0.37931	313.999		37.5758	0.37931	44.4128
38.5859	0.37931	812.808		38.5859	0.37931	284.975		38.5859	0.37931	41.3355
39.596	0.37931	790.14		39.596	0.37931	257.62		39.596	0.37931	38.5231
40.6061	0.37931	767.247		40.6061	0.37931	232.136		40.6061	0.37931	35.7879
41.6162	0.37931	744.126		41.6162	0.37931	208.656		41.6162	0.37931	33.085
42.6263	0.37931	720.963		42.6263	0.37931	187.248		42.6263	0.37931	30.4527
43.6364	0.37931	697.505		43.6364	0.37931	167.915		43.6364	0.37931	27.9459
44.6465	0.37931	673.055		44.6465	0.37931	150.593		44.6465	0.37931	25.6045
45.6566	0.37931	647.447		45.6566	0.37931	135.163		45.6566	0.37931	23.4464
46.6667	0.37931	621.099		46.6667	0.37931	121.47		46.6667	0.37931	21.4731
47.6768	0.37931	594.358		47.6768	0.37931	109.336		47.6768	0.37931	19.6754
48.6869	0.37931	567.289		48.6869	0.37931	98.5841		48.6869	0.37931	18.0393
49.697	0.37931	539.827		49.697	0.37931	89.0448		49.697	0.37931	16.5489
50.7071	0.37931	511.928		50.7071	0.37931	80.5623		50.7071	0.37931	15.1883
51.7172	0.37931	483.621		51.7172	0.37931	72.998		51.7172	0.37931	13.9451
52.7273	0.37931	455.017		52.7273	0.37931	66.2392		52.7273	0.37931	12.8173
53.7374	0.37931	426.283		53.7374	0.37931	60.2199		53.7374	0.37931	11.8162
54.7475	0.37931	397.627		54.7475	0.37931	54.9356		54.7475	0.37931	10.9555
55.7576	0.37931	369.29		55.7576	0.37931	50.4255		55.7576	0.37931	10.2273
56.7677	0.37931	341.552		56.7677	0.37931	46.6985		56.7677	0.37931	9.5838
57.7778	0.37931	314.703		57.7778	0.37931	43.6533		57.7778	0.37931	8.95101
58.7879	0.37931	288.985		58.7879	0.37931	41.0761		58.7879	0.37931	8.27149
59.798	0.37931	264.552		59.798	0.37931	38.7288		59.798	0.37931	7.54368
60.8081	0.37931	241.492		60.8081	0.37931	36.4403		60.8081	0.37931	6.82782
61.8182	0.37931	219.905		61.8182	0.37931	34.1341		61.8182	0.37931	6.21502
62.8283	0.37931	199.929		62.8283	0.37931	31.8072		62.8283	0.37931	5.77863
63.8384	0.37931	181.66		63.8384	0.37931	29.4988		63.8384	0.37931	5.53949
64.8485	0.37931	165.06		64.8485	0.37931	27.2696		64.8485	0.37931	5.4656
65.8586	0.37931	149.965		65.8586	0.37931	25.187		65.8586	0.37931	5.49905
66.8687	0.37931	136.189		66.8687	0.37931	23.3088		66.8687	0.37931	5.58323
67.8788	0.37931	123.743		67.8788	0.37931	21.652		67.8788	0.37931	5.67726
68.8889	0.37931	113.246		68.8889	0.37931	20.1382		68.8889	0.37931	5.75754
69.899	0.37931	103.587		69.899	0.37931	18.5493		69.899	0.37931	5.81391
70.9091	0.37931	86.6747		70.9091	0.37931	16.641		70.9091	0.37931	5.84437
71.9192	0.37931	72.6943		71.9192	0.37931	14.5168		71.9192	0.37931	5.85158
72.9293	0.37931	61.5294		72.9293	0.37931	12.7167		72.9293	0.37931	5.84002
73.9394	0.37931	52.3781		73.9394	0.37931	11.4117		73.9394	0.37931	5.81464
74.9495	0.37931	45.2728		74.9495	0.37931	10.1635		74.9495	0.37931	5.77983
75.9596	0.37931	39.9767		75.9596	0.37931	8.81529		75.9596	0.37931	5.7393
76.9697	0.37931	35.8936		76.9697	0.37931	7.564		76.9697	0.37931	5.69631
77.9798	0.37931	32.4463		77.9798	0.37931	6.56746		77.9798	0.37931	5.65394
78.9899	0.37931	29.3404		78.9899	0.37931	5.85359		78.9899	0.37931	5.61504
80	0.37931	26.5306		80	0.37931	5.38715		80	0.37931	5.58164
-20	0.413793	1762.43		-20	0.413793	1760.75		-20	0.413793	1581.65
-18.9899	0.413793	1762.5		-18.9899	0.413793	1759.37		-18.9899	0.413793	1554.88
-17.9798	0.413793	1762.55		-17.9798	0.413793	1756.68		-17.9798	0.413793	1526.14
-16.9697	0.413793	1762.58		-16.9697	0.413793	1751.48		-16.9697	0.413793	1495.64
-15.9596	0.413793	1762.59		-15.9596	0.413793	1741.94		-15.9596	0.413793	1463.64
-14.9495	0.413793	1762.56		-14.9495	0.413793	1726.96		-14.9495	0.413793	1430.52
-13.9394	0.413793	1762.5		-13.9394	0.413793	1708.54		-13.9394	0.413793	1396.66
-12.9293	0.413793	1762.41		-12.9293	0.413793	1690.02		-12.9293	0.413793	1362.42
-11.9192	0.413793	1762.29		-11.9192	0.413793	1672.76		-11.9192	0.413793	1328
-10.9091	0.413793	1762.13		-10.9091	0.413793	1656.01		-10.9091	0.413793	1293.48
-9.89899	0.413793	1761.93		-9.89899	0.413793	1638.47		-9.89899	0.413793	1258.81
-8.88889	0.413793	1761.69		-8.88889	0.413793	1619.24		-8.88889	0.413793	1223.82
-7.87879	0.413793	1761.35		-7.87879	0.413793	1598.03		-7.87879	0.413793	1188.37
-6.86869	0.413793	1760.78		-6.86869	0.413793	1574.86		-6.86869	0.413793	1152.28
-5.85859	0.413793	1759.62		-5.85859	0.413793	1549.9		-5.85859	0.413793	1115.5
-4.84848	0.413793	1757.16		-4.84848	0.413793	1523.26		-4.84848	0.413793	1078.04
-3.83838	0.413793	1752.1		-3.83838	0.413793	1495.11		-3.83838	0.413793	1040.06
-2.82828	0.413793	1742.71		-2.82828	0.413793	1465.66		-2.82828	0.413793	1001.87
-1.81818	0.413793	1728.64		-1.81818	0.413793	1435.26		-1.81818	0.413793	963.84
-0.808081	0.413793	1712.26		-0.808081	0.413793	1404.27		-0.808081	0.413793	926.379
0.20202	0.413793	1696.17		0.20202	0.413793	1373.05		0.20202	0.413793	889.878
1.21212	0.413793	1681.05		1.21212	0.413793	1341.8		1.21212	0.413793	854.658
2.22222	0.413793	1666.17		2.22222	0.413793	1310.6		2.22222	0.413793	820.928
3.23232	0.413793	1650.55		3.23232	0.413793	1279.43		3.23232	0.413793	788.721
4.24242	0.413793	1633.61		4.24242	0.413793	1248.17		4.24242	0.413793	757.84
5.25253	0.413793	1615.22		5.25253	0.413793	1216.68		5.25253	0.413793	727.881
6.26263	0.413793	1595.44		6.26263	0.413793	1184.8		6.26263	0.413793	698.335
7.27273	0.413793	1574.38		7.27273	0.413793	1152.44		7.27273	0.413793	668.734
8.28283	0.413793	1552.08		8.28283	0.413793	1119.53		8.28283	0.413793	638.725
9.29293	0.413793	1528.53		9.29293	0.413793	1086.14		9.29293	0.413793	608.078
10.303	0.413793	1503.74		10.303	0.413793	1052.38		10.303	0.413793	576.652
11.3131	0.413793	1477.76		11.3131	0.413793	1018.5		11.3131	0.413793	544.359
12.3232	0.413793	1450.78		12.3232	0.413793	984.81		12.3232	0.413793	511.192
13.3333	0.413793	1423.03		13.3333	0.413793	951.628		13.3333	0.413793	477.264
14.3434	0.413793	1394.81		14.3434	0.413793	919.254		14.3434	0.413793	442.831
15.3535	0.413793	1366.39		15.3535	0.413793	887.919		15.3535	0.413793	408.269
16.3636	0.413793	1337.95		16.3636	0.413793	857.766		16.3636	0.413793	374.02
17.3737	0.413793	1309.58		17.3737	0.413793	828.838		17.3737	0.413793	340.532
18.3838	0.413793	1281.29		18.3838	0.413793	801.066		18.3838	0.413793	308.217
19.3939	0.413793	1253.03		19.3939	0.413793	774.264		19.3939	0.413793	277.419
20.404	0.413793	1224.7		20.404	0.413793	748.152		20.404	0.413793	248.407
21.4141	0.413793	1196.2		21.4141	0.413793	722.408		21.4141	0.413793	221.383
22.4242	0.413793	1167.46		22.4242	0.413793	696.733		22.4242	0.413793	196.504
23.4343	0.413793	1138.42		23.4343	0.413793	670.885		23.4343	0.413793	173.878
24.4444	0.413793	1109.08		24.4444	0.413793	644.691		24.4444	0.413793	153.558
25.4545	0.413793	1079.52		25.4545	0.413793	618.026		25.4545	0.413793	135.518
26.4646	0.413793	1049.86		26.4646	0.413793	590.799		26.4646	0.413793	119.662
27.4747	0.413793	1020.27		27.4747	0.413793	562.939		27.4747	0.413793	105.83
28.4848	0.413793	990.978		28.4848	0.413793	534.396		28.4848	0.413793	93.825
29.4949	0.413793	962.193		29.4949	0.413793	505.17		29.4949	0.413793	83.4303
30.5051	0.413793	934.112		30.5051	0.413793	475.324		30.5051	0.413793	74.4238
31.5152	0.413793	906.885		31.5152	0.413793	444.999		31.5152	0.413793	66.5876
32.5253	0.413793	880.6		32.5253	0.413793	414.401		32.5253	0.413793	59.7247
33.5354	0.413793	855.281		33.5354	0.413793	383.794		33.5354	0.413793	53.6908
34.5455	0.413793	830.887		34.5455	0.413793	353.481		34.5455	0.413793	48.4311
35.5556	0.413793	807.306		35.5556	0.413793	323.793		35.5556	0.413793	43.9776
36.5657	0.413793	784.371		36.5657	0.413793	295.06		36.5657	0.413793	40.3648
37.5758	0.413793	761.872		37.5758	0.413793	267.587		37.5758	0.413793	37.5065
38.5859	0.413793	739.591		38.5859	0.413793	241.633		38.5859	0.413793	35.1601
39.596	0.413793	717.316		39.596	0.413793	217.396		39.596	0.413793	33.0369
40.6061	0.413793	694.871		40.6061	0.413793	195.017		40.6061	0.413793	30.9397
41.6162	0.413793	672.272		41.6162	0.413793	174.574		41.6162	0.413793	28.8077
42.6263	0.413793	649.699		42.6263	0.413793	156.083		42.6263	0.413793	26.6729
43.6364	0.413793	626.889		43.6364	0.413793	139.497		43.6364	0.413793	24.5968
44.6465	0.413793	603.183		44.6465	0.413793	124.719		44.6465	0.413793	22.6302
45.6566	0.413793	578.424		45.6566	0.413793	111.612		45.6566	0.413793	20.8034
46.6667	0.413793	553		46.6667	0.413793	100.022		46.6667	0.413793	19.1285
47.6768	0.413793	527.24		47.6768	0.413793	89.7888		47.6768	0.413793	17.6054
48.6869	0.413793	501.222		48.6869	0.413793	80.7568		48.6869	0.413793	16.2248
49.697	0.413793	474.919		49.697	0.413793	72.7816		49.697	0.413793	14.9703
50.7071	0.413793	448.318		50.7071	0.413793	65.7281		50.7071	0.413793	13.8205
51.7172	0.413793	421.477		51.7172	0.413793	59.4736		51.7172	0.413793	12.7564
52.7273	0.413793	394.522		52.7273	0.413793	53.9167		52.7273	0.413793	11.7701
53.7374	0.413793	367.633		53.7374	0.413793	48.9964		53.7374	0.413793	10.8698
54.7475	0.413793	341.026		54.7475	0.413793	44.7074		54.7475	0.413793	10.0699
55.7576	0.413793	314.941		55.7576	0.413793	41.0833		55.7576	0.413793	9.36712
56.7677	0.413793	289.635		56.7677	0.413793	38.135		56.7677	0.413793	8.72396
57.7778	0.413793	265.35		57.7778	0.413793	35.781		57.7778	0.413793	8.0806
58.7879	0.413793	242.272		58.7879	0.413793	33.8408		58.7879	0.413793	7.39404
59.798	0.413793	220.519		59.798	0.413793	32.1022		59.798	0.413793	6.67284
60.8081	0.413793	200.168		60.8081	0.413793	30.4016		60.8081	0.413793	5.97992
61.8182	0.413793	181.316		61.8182	0.413793	28.6572		61.8182	0.413793	5.40046
62.8283	0.413793	164.075		62.8283	0.413793	26.8588		62.8283	0.413793	4.99782
63.8384	0.413793	148.493		63.8384	0.413793	25.0417		63.8384	0.413793	4.78543
64.8485	0.413793	134.48		64.8485	0.413793	23.2648		64.8485	0.413793	4.73096
65.8586	0.413793	121.823		65.8586	0.413793	21.593		65.8586	0.413793	4.78074
66.8687	0.413793	110.288		66.8687	0.413793	20.0796		66.8687	0.413793	4.88333
67.8788	0.413793	99.8651		67.8788	0.413793	18.7351		67.8788	0.413793	5.00129
68.8889	0.413793	91.1736		68.8889	0.413793	17.481		68.8889	0.413793	5.11231
69.899	0.413793	83.1627		69.899	0.413793	16.1263		69.899	0.413793	5.20536
70.9091	0.413793	68.7873		70.9091	0.413793	14.4807		70.9091	0.413793	5.27682
71.9192	0.413793	56.9889		71.9192	0.413793	12.6466		71.9192	0.413793	5.32692
72.9293	0.413793	47.742		72.9293	0.413793	11.0638		72.9293	0.413793	5.35785
73.9394	0.413793	40.2219		73.9394	0.413793	9.89388		73.9394	0.413793	5.37246
74.9495	0.413793	34.4774		74.9495	0.413793	8.79748		74.9495	0.413793	5.37363
75.9596	0.413793	30.2303		75.9596	0.413793	7.61495		75.9596	0.413793	5.36427
76.9697	0.413793	26.9821		76.9697	0.413793	6.50323		76.9697	0.413793	5.34723
77.9798	0.413793	24.2934		77.9798	0.413793	5.60921		77.9798	0.413793	5.32581
78.9899	0.413793	21.9538		78.9899	0.413793	4.96438		78.9899	0.413793	5.30315
80	0.413793	19.9239		80	0.413793	4.54105		80	0.413793	5.282
-20	0.448276	1727.13		-20	0.448276	1725.42		-20	0.448276	1537.5
-18.9899	0.448276	1727.2		-18.9899	0.448276	1723.91		-18.9899	0.448276	1509.45
-17.9798	0.448276	1727.25		-17.9798	0.448276	1721.02		-17.9798	0.448276	1479.39
-16.9697	0.448276	1727.28		-16.9697	0.448276	1715.58		-16.9697	0.448276	1447.51
-15.9596	0.448276	1727.29		-15.9596	0.448276	1705.64		-15.9596	0.448276	1414.01
-14.9495	0.448276	1727.26		-14.9495	0.448276	1689.83		-14.9495	0.448276	1379.25
-13.9394	0.448276	1727.2		-13.9394	0.448276	1670.16		-13.9394	0.448276	1343.63
-12.9293	0.448276	1727.12		-12.9293	0.448276	1650.42		-12.9293	0.448276	1307.53
-11.9192	0.448276	1727.01		-11.9192	0.448276	1632.15		-11.9192	0.448276	1271.24
-10.9091	0.448276	1726.87		-10.9091	0.448276	1614.44		-10.9091	0.448276	1234.89
-9.89899	0.448276	1726.69		-9.89899	0.448276	1595.8		-9.89899	0.448276	1198.48
-8.88889	0.448276	1726.44		-8.88889	0.448276	1575.33		-8.88889	0.448276	1161.88
-7.87879	0.448276	1726.05		-7.87879	0.448276	1552.78		-7.87879	0.448276	1124.94
-6.86869	0.448276	1725.36		-6.86869	0.448276	1528.26		-6.86869	0.448276	1087.52
-5.85859	0.448276	1723.99		-5.85859	0.448276	1501.96		-5.85859	0.448276	1049.55
-4.84848	0.448276	1721.23		-4.84848	0.448276	1474.02		-4.84848	0.448276	1011.05
-3.83838	0.448276	1715.78		-3.83838	0.448276	1444.54		-3.83838	0.448276	972.199
-2.82828	0.448276	1705.7		-2.82828	0.448276	1413.74		-2.82828	0.448276	933.299
-1.81818	0.448276	1690.52		-1.81818	0.448276	1381.91		-1.81818	0.448276	894.73
-0.808081	0.448276	1672.83		-0.808081	0.448276	1349.42		-0.808081	0.448276	856.9
0.20202	0.448276	1655.61		0.20202	0.448276	1316.61		0.20202	0.448276	820.196
1.21212	0.448276	1639.58		1.21212	0.448276	1283.74		1.21212	0.448276	784.952
2.22222	0.448276	1623.81		2.22222	0.448276	1250.91		2.22222	0.448276	751.391
3.23232	0.448276	1607.19		3.23232	0.448276	1218.12		3.23232	0.448276	719.548
4.24242	0.448276	1589.13		4.24242	0.448276	1185.3		4.24242	0.448276	689.197
5.25253	0.448276	1569.51		5.25253	0.448276	1152.32		5.25253	0.448276	659.903
6.26263	0.448276	1548.44		6.26263	0.448276	1119.04		6.26263	0.448276	631.151
7.27273	0.448276	1526.06		7.27273	0.448276	1085.4		7.27273	0.448276	602.486
8.28283	0.448276	1502.41		8.28283	0.448276	1051.34		8.28283	0.448276	573.571
9.29293	0.448276	1477.51		9.29293	0.448276	1016.94		9.29293	0.448276	544.166
10.303	0.448276	1451.35		10.303	0.448276	982.352		10.303	0.448276	514.106
11.3131	0.448276	1424.03		11.3131	0.448276	947.81		11.3131	0.448276	483.306
12.3232	0.448276	1395.7		12.3232	0.448276	913.613		12.3232	0.448276	451.799
13.3333	0.448276	1366.62		13.3333	0.448276	880.069		13.3333	0.448276	419.754
14.3434	0.448276	1337.07		14.3434	0.448276	847.454		14.3434	0.448276	387.477
15.3535	0.448276	1307.3		15.3535	0.448276	815.995		15.3535	0.448276	355.371
16.3636	0.448276	1277.5		16.3636	0.448276	785.85		16.3636	0.448276	323.873
17.3737	0.448276	1247.78		17.3737	0.448276	757.081		17.3737	0.448276	293.398
18.3838	0.448276	1218.13		18.3838	0.448276	729.623		18.3838	0.448276	264.289
19.3939	0.448276	1188.52		19.3939	0.448276	703.263		19.3939	0.448276	236.801
20.404	0.448276	1158.87		20.404	0.448276	677.693		20.404	0.448276	211.119
21.4141	0.448276	1129.1		21.4141	0.448276	652.575		21.4141	0.448276	187.376
22.4242	0.448276	1099.14		22.4242	0.448276	627.615		22.4242	0.448276	165.673
23.4343	0.448276	1068.96		23.4343	0.448276	602.586		23.4343	0.448276	146.066
24.4444	0.448276	1038.6		24.4444	0.448276	577.321		24.4444	0.448276	128.556
25.4545	0.448276	1008.15		25.4545	0.448276	551.69		25.4545	0.448276	113.086
26.4646	0.448276	977.732		26.4646	0.448276	525.586		26.4646	0.448276	99.5403
27.4747	0.448276	947.542		27.4747	0.448276	498.933		27.4747	0.448276	87.7686
28.4848	0.448276	917.783		28.4848	0.448276	471.7		28.4848	0.448276	77.5944
29.4949	0.448276	888.655		29.4949	0.448276	443.92		29.4949	0.448276	68.8303
30.5051	0.448276	860.334		30.5051	0.448276	415.692		30.5051	0.448276	61.2822
31.5152	0.448276	832.962		31.5152	0.448276	387.182		31.5152	0.448276	54.7575
32.5253	0.448276	806.636		32.5253	0.448276	358.614		32.5253	0.448276	49.0808
33.5354	0.448276	781.395		33.5354	0.448276	330.261		33.5354	0.448276	44.1256
34.5455	0.448276	757.2		34.5455	0.448276	302.423		34.5455	0.448276	39.8447
35.5556	0.448276	733.929		35.5556	0.448276	275.41		35.5556	0.448276	36.2668
36.5657	0.448276	711.389		36.5657	0.448276	249.515		36.5657	0.448276	33.4232
37.5758	0.448276	689.348		37.5758	0.448276	224.993		37.5758	0.448276	31.2422
38.5859	0.448276	667.575		38.5859	0.448276	202.05		38.5859	0.448276	29.5124
39.596	0.448276	645.862		39.596	0.448276	180.836		39.596	0.448276	27.9686
40.6061	0.448276	624.057		40.6061	0.448276	161.44		40.6061	0.448276	26.4159
41.6162	0.448276	602.188		41.6162	0.448276	143.886		41.6162	0.448276	24.7829
42.6263	0.448276	580.407		42.6263	0.448276	128.138		42.6263	0.448276	23.0941
43.6364	0.448276	558.433		43.6364	0.448276	114.108		43.6364	0.448276	21.4111
44.6465	0.448276	535.637		44.6465	0.448276	101.675		44.6465	0.448276	19.7913
45.6566	0.448276	511.875		45.6566	0.448276	90.6967		45.6566	0.448276	18.2729
46.6667	0.448276	487.523		46.6667	0.448276	81.0277		46.6667	0.448276	16.8756
47.6768	0.448276	462.916		47.6768	0.448276	72.5258		47.6768	0.448276	15.6055
48.6869	0.448276	438.156		48.6869	0.448276	65.0573		48.6869	0.448276	14.4573
49.697	0.448276	413.24		49.697	0.448276	58.4967		49.697	0.448276	13.4159
50.7071	0.448276	388.179		50.7071	0.448276	52.7258		50.7071	0.448276	12.4581
51.7172	0.448276	363.044		51.7172	0.448276	47.6357		51.7172	0.448276	11.5612
52.7273	0.448276	337.97		52.7273	0.448276	43.1367		52.7273	0.448276	10.7135
53.7374	0.448276	313.14		53.7374	0.448276	39.1758		53.7374	0.448276	9.91924
54.7475	0.448276	288.763		54.7475	0.448276	35.7496		54.7475	0.448276	9.18942
55.7576	0.448276	265.061		55.7576	0.448276	32.8889		55.7576	0.448276	8.52115
56.7677	0.448276	242.256		56.7677	0.448276	30.6056		56.7677	0.448276	7.88394
57.7778	0.448276	220.551		57.7778	0.448276	28.8343		57.7778	0.448276	7.23289
58.7879	0.448276	200.098		58.7879	0.448276	27.4233		58.7879	0.448276	6.54225
59.798	0.448276	180.992		59.798	0.448276	26.1875		59.798	0.448276	5.83305
60.8081	0.448276	163.299		60.8081	0.448276	24.9753		60.8081	0.448276	5.17034
61.8182	0.448276	147.095		61.8182	0.448276	23.7045		61.8182	0.448276	4.63124
62.8283	0.448276	132.452		62.8283	0.448276	22.3588		62.8283	0.448276	4.26695
63.8384	0.448276	119.37		63.8384	0.448276	20.9682		63.8384	0.448276	4.08256
64.8485	0.448276	107.712		64.8485	0.448276	19.5874		64.8485	0.448276	4.04561
65.8586	0.448276	97.2331		65.8586	0.448276	18.2769		65.8586	0.448276	4.10741
66.8687	0.448276	87.6857		66.8687	0.448276	17.0832		66.8687	0.448276	4.22243
67.8788	0.448276	79.0739		67.8788	0.448276	16.009		67.8788	0.448276	4.35766
68.8889	0.448276	71.9983		68.8889	0.448276	14.9779		68.8889	0.448276	4.49242
69.899	0.448276	65.4863		69.899	0.448276	13.83		69.899	0.448276	4.61549
70.9091	0.448276	53.6031		70.9091	0.448276	12.4286		70.9091	0.448276	4.7217
71.9192	0.448276	43.7751		71.9192	0.448276	10.8765		71.9192	0.448276	4.80907
72.9293	0.448276	36.3065		72.9293	0.448276	9.51923		72.9293	0.448276	4.87747
73.9394	0.448276	30.2481		73.9394	0.448276	8.49308		73.9394	0.448276	4.92785
74.9495	0.448276	25.702		74.9495	0.448276	7.54356		74.9495	0.448276	4.96162
75.9596	0.448276	22.3657		75.9596	0.448276	6.51728		75.9596	0.448276	4.98059
76.9697	0.448276	19.8175		76.9697	0.448276	5.53039		76.9697	0.448276	4.98729
77.9798	0.448276	17.7517		77.9798	0.448276	4.72319		77.9798	0.448276	4.98502
78.9899	0.448276	16.0352		78.9899	0.448276	4.14072		78.9899	0.448276	4.97729
80	0.448276	14.621		80	0.448276	3.7657		80	0.448276	4.96743
-20	0.482759	1689.95		-20	0.482759	1688.21		-20	0.482759	1491.34
-18.9899	0.482759	1690		-18.9899	0.482759	1686.58		-18.9899	0.482759	1461.97
-17.9798	0.482759	1690.05		-17.9798	0.482759	1683.47		-17.9798	0.482759	1430.57
-16.9697	0.482759	1690.07		-16.9697	0.482759	1677.72		-16.9697	0.482759	1397.27
-15.9596	0.482759	1690.07		-15.9596	0.482759	1667.36		-15.9596	0.482759	1362.27
-14.9495	0.482759	1690.04		-14.9495	0.482759	1650.72		-14.9495	0.482759	1325.88
-13.9394	0.482759	1689.99		-13.9394	0.482759	1629.8		-13.9394	0.482759	1288.51
-12.9293	0.482759	1689.91		-12.9293	0.482759	1608.83		-12.9293	0.482759	1250.6
-11.9192	0.482759	1689.81		-11.9192	0.482759	1589.53		-11.9192	0.482759	1212.49
-10.9091	0.482759	1689.7		-10.9091	0.482759	1570.81		-10.9091	0.482759	1174.38
-9.89899	0.482759	1689.54		-9.89899	0.482759	1551.03		-9.89899	0.482759	1136.31
-8.88889	0.482759	1689.29		-8.88889	0.482759	1529.27		-8.88889	0.482759	1098.19
-7.87879	0.482759	1688.86		-7.87879	0.482759	1505.35		-7.87879	0.482759	1059.88
-6.86869	0.482759	1688.04		-6.86869	0.482759	1479.47		-6.86869	0.482759	1021.25
-5.85859	0.482759	1686.44		-5.85859	0.482759	1451.83		-5.85859	0.482759	982.216
-4.84848	0.482759	1683.35		-4.84848	0.482759	1422.57		-4.84848	0.482759	942.829
-3.83838	0.482759	1677.44		-3.83838	0.482759	1391.77		-3.83838	0.482759	903.272
-2.82828	0.482759	1666.66		-2.82828	0.482759	1359.59		-2.82828	0.482759	863.856
-1.81818	0.482759	1650.33		-1.81818	0.482759	1326.34		-1.81818	0.482759	824.964
-0.808081	0.482759	1631.31		-0.808081	0.482759	1292.36		-0.808081	0.482759	786.997
0.20202	0.482759	1612.95		0.20202	0.482759	1258		0.20202	0.482759	750.336
1.21212	0.482759	1595.99		1.21212	0.482759	1223.55		1.21212	0.482759	715.316
2.22222	0.482759	1579.29		2.22222	0.482759	1189.14		2.22222	0.482759	682.161
3.23232	0.482759	1561.63		3.23232	0.482759	1154.82		3.23232	0.482759	650.893
4.24242	0.482759	1542.4		4.24242	0.482759	1120.53		4.24242	0.482759	621.275
5.25253	0.482759	1521.51		5.25253	0.482759	1086.16		5.25253	0.482759	592.867
6.26263	0.482759	1499.13		6.26263	0.482759	1051.63		6.26263	0.482759	565.155
7.27273	0.482759	1475.41		7.27273	0.482759	1016.84		7.27273	0.482759	537.673
8.28283	0.482759	1450.41		8.28283	0.482759	981.798		8.28283	0.482759	510.057
9.29293	0.482759	1424.13		9.29293	0.482759	946.565		9.29293	0.482759	482.05
10.303	0.482759	1396.61		10.303	0.482759	911.311		10.303	0.482759	453.5
11.3131	0.482759	1367.93		11.3131	0.482759	876.279		11.3131	0.482759	424.359
12.3232	0.482759	1338.27		12.3232	0.482759	841.753		12.3232	0.482759	394.712
13.3333	0.482759	1307.87		13.3333	0.482759	808.025		13.3333	0.482759	364.771
14.3434	0.482759	1277.01		14.3434	0.482759	775.363		14.3434	0.482759	334.871
15.3535	0.482759	1245.94		15.3535	0.482759	743.997		15.3535	0.482759	305.41
16.3636	0.482759	1214.84		16.3636	0.482759	714.097		16.3636	0.482759	276.797
17.3737	0.482759	1183.82		17.3737	0.482759	685.723		17.3737	0.482759	249.387
18.3838	0.482759	1152.9		18.3838	0.482759	658.79		18.3838	0.482759	223.456
19.3939	0.482759	1122.04		19.3939	0.482759	633.068		19.3939	0.482759	199.194
20.404	0.482759	1091.19		20.404	0.482759	608.238		20.404	0.482759	176.732
21.4141	0.482759	1060.26		21.4141	0.482759	583.967		21.4141	0.482759	156.151
22.4242	0.482759	1029.23		22.4242	0.482759	559.96		22.4242	0.482759	137.494
23.4343	0.482759	998.088		23.4343	0.482759	535.98		23.4343	0.482759	120.758
24.4444	0.482759	966.879		24.4444	0.482759	511.842		24.4444	0.482759	105.897
25.4545	0.482759	935.706		25.4545	0.482759	487.403		25.4545	0.482759	92.8256
26.4646	0.482759	904.714		26.4646	0.482759	462.562		26.4646	0.482759	81.4242
27.4747	0.482759	874.084		27.4747	0.482759	437.269		27.4747	0.482759	71.5543
28.4848	0.482759	844.009		28.4848	0.482759	411.528		28.4848	0.482759	63.0635
29.4949	0.482759	814.678		29.4949	0.482759	385.402		29.4949	0.482759	55.7905
30.5051	0.482759	786.269		30.5051	0.482759	359.015		30.5051	0.482759	49.567
31.5152	0.482759	758.933		31.5152	0.482759	332.545		31.5152	0.482759	44.224
32.5253	0.482759	732.78		32.5253	0.482759	306.219		32.5253	0.482759	39.6087
33.5354	0.482759	707.847		33.5354	0.482759	280.3		33.5354	0.482759	35.6133
34.5455	0.482759	684.077		34.5455	0.482759	255.071		34.5455	0.482759	32.1994
35.5556	0.482759	661.321		35.5556	0.482759	230.809		35.5556	0.482759	29.392
36.5657	0.482759	639.364		36.5657	0.482759	207.771		36.5657	0.482759	27.2161
37.5758	0.482759	617.962		37.5758	0.482759	186.174		37.5758	0.482759	25.6097
38.5859	0.482759	596.885		38.5859	0.482759	166.184		38.5859	0.482759	24.3903
39.596	0.482759	575.937		39.596	0.482759	147.9		39.596	0.482759	23.3231
40.6061	0.482759	554.977		40.6061	0.482759	131.358		40.6061	0.482759	22.2252
41.6162	0.482759	534.022		41.6162	0.482759	116.527		41.6162	0.482759	21.0215
42.6263	0.482759	513.179		42.6263	0.482759	103.327		42.6263	0.482759	19.7276
43.6364	0.482759	492.168		43.6364	0.482759	91.6443		43.6364	0.482759	18.4008
44.6465	0.482759	470.415		44.6465	0.482759	81.3477		44.6465	0.482759	17.0999
45.6566	0.482759	447.808		45.6566	0.482759	72.3011		45.6566	0.482759	15.8669
46.6667	0.482759	424.72		46.6667	0.482759	64.3724		46.6667	0.482759	14.7262
47.6768	0.482759	401.486		47.6768	0.482759	57.4368		47.6768	0.482759	13.6878
48.6869	0.482759	378.223		48.6869	0.482759	51.3774		48.6869	0.482759	12.75
49.697	0.482759	354.942		49.697	0.482759	46.0842		49.697	0.482759	11.8997
50.7071	0.482759	331.664		50.7071	0.482759	41.4529		50.7071	0.482759	11.1147
51.7172	0.482759	308.464		51.7172	0.482759	37.3877		51.7172	0.482759	10.3718
52.7273	0.482759	285.476		52.7273	0.482759	33.8115		52.7273	0.482759	9.65727
53.7374	0.482759	262.87		53.7374	0.482759	30.6815		53.7374	0.482759	8.97061
54.7475	0.482759	240.841		54.7475	0.482759	27.9988		54.7475	0.482759	8.31635
55.7576	0.482759	219.59		55.7576	0.482759	25.7926		55.7576	0.482759	7.68856
56.7677	0.482759	199.317		56.7677	0.482759	24.0741		56.7677	0.482759	7.06275
57.7778	0.482759	180.198		57.7778	0.482759	22.7889		57.7778	0.482759	6.40955
58.7879	0.482759	162.358		58.7879	0.482759	21.8101		58.7879	0.482759	5.72263
59.798	0.482759	145.866		59.798	0.482759	20.9793		59.798	0.482759	5.03571
60.8081	0.482759	130.76		60.8081	0.482759	20.1617		60.8081	0.482759	4.4142
61.8182	0.482759	117.082		61.8182	0.482759	19.2792		61.8182	0.482759	3.92442
62.8283	0.482759	104.86		62.8283	0.482759	18.3121		62.8283	0.482759	3.60345
63.8384	0.482759	94.0515		63.8384	0.482759	17.2845		63.8384	0.482759	3.44845
64.8485	0.482759	84.4962		64.8485	0.482759	16.2447		64.8485	0.482759	3.42694
65.8586	0.482759	75.9443		65.8586	0.482759	15.2463		65.8586	0.482759	3.49604
66.8687	0.482759	68.1702		66.8687	0.482759	14.3271		66.8687	0.482759	3.61675
67.8788	0.482759	61.2056		67.8788	0.482759	13.4827		67.8788	0.482759	3.76073
68.8889	0.482759	55.5864		68.8889	0.482759	12.6424		68.8889	0.482759	3.9097
69.899	0.482759	50.4177		69.899	0.482759	11.6785		69.899	0.482759	4.05284
70.9091	0.482759	40.8818		70.9091	0.482759	10.5021		70.9091	0.482759	4.18394
71.9192	0.482759	32.7866		71.9192	0.482759	9.21312		71.9192	0.482759	4.29945
72.9293	0.482759	26.936		72.9293	0.482759	8.07611		72.9293	0.482759	4.39749
73.9394	0.482759	22.1859		73.9394	0.482759	7.1938		73.9394	0.482759	4.47716
74.9495	0.482759	18.6716		74.9495	0.482759	6.37649		74.9495	0.482759	4.53838
75.9596	0.482759	16.0948		75.9596	0.482759	5.48903		75.9596	0.482759	4.58198
76.9697	0.482759	14.1287		76.9697	0.482759	4.61765		76.9697	0.482759	4.60979
77.9798	0.482759	12.5824		77.9798	0.482759	3.896		77.9798	0.482759	4.62479
78.9899	0.482759	11.3695		78.9899	0.482759	3.38187		78.9899	0.482759	4.63067
80	0.482759	10.4301		80	0.482759	3.06455		80	0.482759	4.63127
-20	0.517241	1650.6		-20	0.517241	1648.83		-20	0.517241	1442.81
-18.9899	0.517241	1650.64		-18.9899	0.517241	1647.07		-18.9899	0.517241	1412.1
-17.9798	0.517241	1650.67		-17.9798	0.517241	1643.73		-17.9798	0.517241	1379.32
-16.9697	0.517241	1650.68		-16.9697	0.517241	1637.63		-16.9697	0.517241	1344.6
-15.9596	0.517241	1650.67		-15.9596	0.517241	1626.79		-15.9596	0.517241	1308.09
-14.9495	0.517241	1650.64		-14.9495	0.517241	1609.32		-14.9495	0.517241	1270.08
-13.9394	0.517241	1650.58		-13.9394	0.517241	1587.16		-13.9394	0.517241	1231.01
-12.9293	0.517241	1650.51		-12.9293	0.517241	1564.94		-12.9293	0.517241	1191.34
-11.9192	0.517241	1650.43		-11.9192	0.517241	1544.58		-11.9192	0.517241	1151.48
-10.9091	0.517241	1650.34		-10.9091	0.517241	1524.81		-10.9091	0.517241	1111.69
-9.89899	0.517241	1650.2		-9.89899	0.517241	1503.82		-9.89899	0.517241	1072.04
-8.88889	0.517241	1649.95		-8.88889	0.517241	1480.7		-8.88889	0.517241	1032.51
-7.87879	0.517241	1649.47		-7.87879	0.517241	1455.38		-7.87879	0.517241	992.944
-6.86869	0.517241	1648.53		-6.86869	0.517241	1428.12		-6.86869	0.517241	953.218
-5.85859	0.517241	1646.7		-5.85859	0.517241	1399.14		-5.85859	0.517241	913.268
-4.84848	0.517241	1643.24		-4.84848	0.517241	1368.55		-4.84848	0.517241	873.157
-3.83838	0.517241	1636.8		-3.83838	0.517241	1336.4		-3.83838	0.517241	833.094
-2.82828	0.517241	1625.25		-2.82828	0.517241	1302.87		-2.82828	0.517241	793.399
-1.81818	0.517241	1607.74		-1.81818	0.517241	1268.2		-1.81818	0.517241	754.451
-0.808081	0.517241	1587.37		-0.808081	0.517241	1232.76		-0.808081	0.517241	716.628
0.20202	0.517241	1567.87		0.20202	0.517241	1196.9		0.20202	0.517241	680.293
1.21212	0.517241	1549.95		1.21212	0.517241	1160.93		1.21212	0.517241	645.771
2.22222	0.517241	1532.28		2.22222	0.517241	1125.03		2.22222	0.517241	613.283
3.23232	0.517241	1513.52		3.23232	0.517241	1089.27		3.23232	0.517241	582.847
4.24242	0.517241	1493.06		4.24242	0.517241	1053.61		4.24242	0.517241	554.218
5.25253	0.517241	1470.86		5.25253	0.517241	1017.99		5.25253	0.517241	526.941
6.26263	0.517241	1447.15		6.26263	0.517241	982.32		6.26263	0.517241	500.478
7.27273	0.517241	1422.07		7.27273	0.517241	946.533		7.27273	0.517241	474.342
8.28283	0.517241	1395.68		8.28283	0.517241	910.642		8.28283	0.517241	448.164
9.29293	0.517241	1368.02		9.29293	0.517241	874.74		9.29293	0.517241	421.708
10.303	0.517241	1339.12		10.303	0.517241	839.008		10.303	0.517241	394.854
11.3131	0.517241	1309.09		11.3131	0.517241	803.691		11.3131	0.517241	367.601
12.3232	0.517241	1278.12		12.3232	0.517241	769.064		12.3232	0.517241	340.066
13.3333	0.517241	1246.44		13.3333	0.517241	735.402		13.3333	0.517241	312.483
14.3434	0.517241	1214.32		14.3434	0.517241	702.963		14.3434	0.517241	285.176
15.3535	0.517241	1182.02		15.3535	0.517241	671.969		15.3535	0.517241	258.517
16.3636	0.517241	1149.7		16.3636	0.517241	642.581		16.3636	0.517241	232.866
17.3737	0.517241	1117.48		17.3737	0.517241	614.848		17.3737	0.517241	208.527
18.3838	0.517241	1085.37		18.3838	0.517241	588.673		18.3838	0.517241	185.73
19.3939	0.517241	1053.37		19.3939	0.517241	563.821		19.3939	0.517241	164.622
20.404	0.517241	1021.42		20.404	0.517241	539.97		20.404	0.517241	145.286
21.4141	0.517241	989.474		21.4141	0.517241	516.772		21.4141	0.517241	127.748
22.4242	0.517241	957.515		22.4242	0.517241	493.915		22.4242	0.517241	111.987
23.4343	0.517241	925.556		23.4343	0.517241	471.141		23.4343	0.517241	97.9478
24.4444	0.517241	893.661		24.4444	0.517241	448.262		24.4444	0.517241	85.5486
25.4545	0.517241	861.942		25.4545	0.517241	425.151		25.4545	0.517241	74.6896
26.4646	0.517241	830.549		26.4646	0.517241	401.738		26.4646	0.517241	65.258
27.4747	0.517241	799.659		27.4747	0.517241	378.005		27.4747	0.517241	57.1316
28.4848	0.517241	769.46		28.4848	0.517241	353.985		28.4848	0.517241	50.1799
29.4949	0.517241	740.144		29.4949	0.517241	329.758		29.4949	0.517241	44.2636
30.5051	0.517241	711.892		30.5051	0.517241	305.45		30.5051	0.517241	39.2357
31.5152	0.517241	684.861		31.5152	0.517241	281.235		31.5152	0.517241	34.9495
32.5253	0.517241	659.148		32.5253	0.517241	257.33		32.5253	0.517241	31.2752
33.5354	0.517241	634.771		33.5354	0.517241	233.98		33.5354	0.517241	28.1242
34.5455	0.517241	611.648		34.5455	0.517241	211.445		34.5455	0.517241	25.4679
35.5556	0.517241	589.611		35.5556	0.517241	189.979		35.5556	0.517241	23.328
36.5657	0.517241	568.433		36.5657	0.517241	169.809		36.5657	0.517241	21.7224
37.5758	0.517241	547.867		37.5758	0.517241	151.116		37.5758	0.517241	20.5948
38.5859	0.517241	527.678		38.5859	0.517241	134.016		38.5859	0.517241	19.7891
39.596	0.517241	507.673		39.596	0.517241	118.554		39.596	0.517241	19.1035
40.6061	0.517241	487.725		40.6061	0.517241	104.709		40.6061	0.517241	18.3757
41.6162	0.517241	467.834		41.6162	0.517241	92.406		41.6162	0.517241	17.533
42.6263	0.517241	448.067		42.6263	0.517241	81.5396		42.6263	0.517241	16.5829
43.6364	0.517241	428.16		43.6364	0.517241	71.9862		43.6364	0.517241	15.5747
44.6465	0.517241	407.617		44.6465	0.517241	63.6179		44.6465	0.517241	14.5637
45.6566	0.517241	386.365		45.6566	0.517241	56.3105		45.6566	0.517241	13.5922
46.6667	0.517241	364.769		46.6667	0.517241	49.9459		46.6667	0.517241	12.6867
47.6768	0.517241	343.153		47.6768	0.517241	44.4142		47.6768	0.517241	11.86
48.6869	0.517241	321.63		48.6869	0.517241	39.6123		48.6869	0.517241	11.1128
49.697	0.517241	300.216		49.697	0.517241	35.4424		49.697	0.517241	10.434
50.7071	0.517241	278.93		50.7071	0.517241	31.8129		50.7071	0.517241	9.80394
51.7172	0.517241	257.846		51.7172	0.517241	28.6405		51.7172	0.517241	9.20126
52.7273	0.517241	237.086		52.7273	0.517241	25.8617		52.7273	0.517241	8.61102
53.7374	0.517241	216.811		53.7374	0.517241	23.4455		53.7374	0.517241	8.0275
54.7475	0.517241	197.204		54.7475	0.517241	21.399		54.7475	0.517241	7.44822
55.7576	0.517241	178.455		55.7576	0.517241	19.7494		55.7576	0.517241	6.86344
56.7677	0.517241	160.746		56.7677	0.517241	18.5048		56.7677	0.517241	6.25499
57.7778	0.517241	144.221		57.7778	0.517241	17.618		57.7778	0.517241	5.61008
58.7879	0.517241	128.971		58.7879	0.517241	16.9824		58.7879	0.517241	4.94094
59.798	0.517241	115.028		59.798	0.517241	16.4661		59.798	0.517241	4.29189
60.8081	0.517241	102.396		60.8081	0.517241	15.9544		60.8081	0.517241	3.72473
61.8182	0.517241	91.0789		61.8182	0.517241	15.3781		61.8182	0.517241	3.29251
62.8283	0.517241	81.0708		62.8283	0.517241	14.7168		62.8283	0.517241	3.01854
63.8384	0.517241	72.3037		63.8384	0.517241	13.9891		63.8384	0.517241	2.89306
64.8485	0.517241	64.6138		64.8485	0.517241	13.2355		64.8485	0.517241	2.88492
65.8586	0.517241	57.773		65.8586	0.517241	12.5007		65.8586	0.517241	2.95699
66.8687	0.517241	51.595		66.8687	0.517241	11.8133		66.8687	0.517241	3.07695
67.8788	0.517241	46.1311		67.8788	0.517241	11.1636		67.8788	0.517241	3.22118
68.8889	0.517241	41.8078		68.8889	0.517241	10.489		68.8889	0.517241	3.37423
69.899	0.517241	37.8055		69.899	0.517241	9.69228		69.899	0.517241	3.52632
70.9091	0.517241	30.3879		70.9091	0.517241	8.72092		70.9091	0.517241	3.67089
71.9192	0.517241	23.8054		71.9192	0.517241	7.66754		71.9192	0.517241	3.80381
72.9293	0.517241	19.3804		72.9293	0.517241	6.73065		72.9293	0.517241	3.92186
73.9394	0.517241	15.7881		73.9394	0.517241	5.98306		73.9394	0.517241	4.02287
74.9495	0.517241	13.1369		74.9495	0.517241	5.28417		74.9495	0.517241	4.10546
75.9596	0.517241	11.1869		75.9596	0.517241	4.52402		75.9596	0.517241	4.16936
76.9697	0.517241	9.70864		76.9697	0.517241	3.76901		76.9697	0.517241	4.2153
77.9798	0.517241	8.59165		77.9798	0.517241	3.14208		77.9798	0.517241	4.24568
78.9899	0.517241	7.77279		78.9899	0.517241	2.70527		78.9899	0.517241	4.26399
80	0.517241	7.18653		80	0.517241	2.45048		80	0.517241	4.27412
-20	0.551724	1608.7		-20	0.551724	1606.91		-20	0.551724	1391.48
-18.9899	0.551724	1608.72		-18.9899	0.551724	1605.04		-18.9899	0.551724	1359.39
-17.9798	0.551724	1608.73		-17.9798	0.551724	1601.45		-17.9798	0.551724	1325.22
-16.9697	0.551724	1608.73		-16.9697	0.551724	1594.96		-16.9697	0.551724	1289.07
-15.9596	0.551724	1608.72		-15.9596	0.551724	1583.56		-15.9596	0.551724	1251.06
-14.9495	0.551724	1608.69		-14.9495	0.551724	1565.23		-14.9495	0.551724	1211.49
-13.9394	0.551724	1608.65		-13.9394	0.551724	1541.82		-13.9394	0.551724	1170.77
-12.9293	0.551724	1608.58		-12.9293	0.551724	1518.37		-12.9293	0.551724	1129.41
-11.9192	0.551724	1608.52		-11.9192	0.551724	1496.93		-11.9192	0.551724	1087.88
-10.9091	0.551724	1608.43		-10.9091	0.551724	1476.02		-10.9091	0.551724	1046.48
-9.89899	0.551724	1608.3		-9.89899	0.551724	1453.74		-9.89899	0.551724	1005.37
-8.88889	0.551724	1608.05		-8.88889	0.551724	1429.2		-8.88889	0.551724	964.515
-7.87879	0.551724	1607.54		-7.87879	0.551724	1402.44		-7.87879	0.551724	923.802
-6.86869	0.551724	1606.48		-6.86869	0.551724	1373.77		-6.86869	0.551724	883.115
-5.85859	0.551724	1604.4		-5.85859	0.551724	1343.43		-5.85859	0.551724	842.417
-4.84848	0.551724	1600.52		-4.84848	0.551724	1311.5		-4.84848	0.551724	801.804
-3.83838	0.551724	1593.48		-3.83838	0.551724	1278.02		-3.83838	0.551724	761.503
-2.82828	0.551724	1581.07		-2.82828	0.551724	1243.13		-2.82828	0.551724	721.829
-1.81818	0.551724	1562.32		-1.81818	0.551724	1207.08		-1.81818	0.551724	683.13
-0.808081	0.551724	1540.6		-0.808081	0.551724	1170.23		-0.808081	0.551724	645.761
0.20202	0.551724	1519.95		0.20202	0.551724	1132.95		0.20202	0.551724	610.068
1.21212	0.551724	1501.02		1.21212	0.551724	1095.55		1.21212	0.551724	576.37
2.22222	0.551724	1482.32		2.22222	0.551724	1058.24		2.22222	0.551724	544.87
3.23232	0.551724	1462.39		3.23232	0.551724	1021.13		3.23232	0.551724	515.555
4.24242	0.551724	1440.64		4.24242	0.551724	984.209		4.24242	0.551724	488.149
5.25253	0.551724	1417.09		5.25253	0.551724	947.435		5.25253	0.551724	462.179
6.26263	0.551724	1392.01		6.26263	0.551724	910.74		6.26263	0.551724	437.108
7.27273	0.551724	1365.54		7.27273	0.551724	874.093		7.27273	0.551724	412.465
8.28283	0.551724	1337.77		8.28283	0.551724	837.536		8.28283	0.551724	387.906
9.29293	0.551724	1308.71		9.29293	0.551724	801.186		9.29293	0.551724	363.224
10.303	0.551724	1278.44		10.303	0.551724	765.238		10.303	0.551724	338.329
11.3131	0.551724	1247.08		11.3131	0.551724	729.927		11.3131	0.551724	313.241
12.3232	0.551724	1214.83		12.3232	0.551724	695.507		12.3232	0.551724	288.084
13.3333	0.551724	1181.93		13.3333	0.551724	662.226		13.3333	0.551724	263.078
14.3434	0.551724	1148.63		14.3434	0.551724	630.319		14.3434	0.551724	238.524
15.3535	0.551724	1115.17		15.3535	0.551724	599.996		15.3535	0.551724	214.758
16.3636	0.551724	1081.71		16.3636	0.551724	571.408		16.3636	0.551724	192.105
17.3737	0.551724	1048.36		17.3737	0.551724	544.592		17.3737	0.551724	170.837
18.3838	0.551724	1015.15		18.3838	0.551724	519.437		18.3838	0.551724	151.147
19.3939	0.551724	982.096		19.3939	0.551724	495.695		19.3939	0.551724	133.137
20.404	0.551724	949.159		20.404	0.551724	473.023		20.404	0.551724	116.832
21.4141	0.551724	916.322		21.4141	0.551724	451.061		21.4141	0.551724	102.193
22.4242	0.551724	883.586		22.4242	0.551724	429.488		22.4242	0.551724	89.1467
23.4343	0.551724	850.989		23.4343	0.551724	408.054		23.4343	0.551724	77.6019
24.4444	0.551724	818.612		24.4444	0.551724	386.592		24.4444	0.551724	67.4611
25.4545	0.551724	786.575		25.4545	0.551724	365.006		25.4545	0.551724	58.6249
26.4646	0.551724	755.03		26.4646	0.551724	343.255		26.4646	0.551724	50.9918
27.4747	0.551724	724.148		27.4747	0.551724	321.339		27.4747	0.551724	44.4559
28.4848	0.551724	694.114		28.4848	0.551724	299.297		28.4848	0.551724	38.9033
29.4949	0.551724	665.114		29.4949	0.551724	277.204		29.4949	0.551724	34.2118
30.5051	0.551724	637.323		30.5051	0.551724	255.179		30.5051	0.551724	30.2527
31.5152	0.551724	610.884		31.5152	0.551724	233.385		31.5152	0.551724	26.9002
32.5253	0.551724	585.877		32.5253	0.551724	212.028		32.5253	0.551724	24.0475
33.5354	0.551724	562.298		33.5354	0.551724	191.34		33.5354	0.551724	21.626
34.5455	0.551724	540.046		34.5455	0.551724	171.567		34.5455	0.551724	19.6183
35.5556	0.551724	518.937		35.5556	0.551724	152.939		35.5556	0.551724	18.0444
36.5657	0.551724	498.732		36.5657	0.551724	135.649		36.5657	0.551724	16.9151
37.5758	0.551724	479.173		37.5758	0.551724	119.824		37.5758	0.551724	16.1771
38.5859	0.551724	460.031		38.5859	0.551724	105.522		38.5859	0.551724	15.6975
39.596	0.551724	441.131		39.596	0.551724	92.7327		39.596	0.551724	15.3084
40.6061	0.551724	422.37		40.6061	0.551724	81.3923		40.6061	0.551724	14.873
41.6162	0.551724	403.73		41.6162	0.551724	71.4028		41.6162	0.551724	14.3258
42.6263	0.551724	385.218		42.6263	0.551724	62.6488		42.6263	0.551724	13.668
43.6364	0.551724	366.597		43.6364	0.551724	55.0101		43.6364	0.551724	12.939
44.6465	0.551724	347.466		44.6465	0.551724	48.3694		44.6465	0.551724	12.1867
45.6566	0.551724	327.793		45.6566	0.551724	42.6156		45.6566	0.551724	11.451
46.6667	0.551724	307.919		46.6667	0.551724	37.644		46.6667	0.551724	10.7587
47.6768	0.551724	288.142		47.6768	0.551724	33.3572		47.6768	0.551724	10.1238
48.6869	0.551724	268.565		48.6869	0.551724	29.6632		48.6869	0.551724	9.54829
49.697	0.551724	249.198		49.697	0.551724	26.4755		49.697	0.551724	9.02332
50.7071	0.551724	230.06		50.7071	0.551724	23.7134		50.7071	0.551724	8.53181
51.7172	0.551724	211.219		51.7172	0.551724	21.3068		51.7172	0.551724	8.05439
52.7273	0.551724	192.795		52.7273	0.551724	19.2068		52.7273	0.551724	7.57569
53.7374	0.551724	174.941		53.7374	0.551724	17.3955		53.7374	0.551724	7.08578
54.7475	0.551724	157.832		54.7475	0.551724	15.8857		54.7475	0.551724	6.57609
55.7576	0.551724	141.64		55.7576	0.551724	14.7016		55.7576	0.551724	6.03544
56.7677	0.551724	126.516		56.7677	0.551724	13.8459		56.7677	0.551724	5.45356
57.7778	0.551724	112.566		57.7778	0.551724	13.2755		57.7778	0.551724	4.83325
58.7879	0.551724	99.8405		58.7879	0.551724	12.9015		58.7879	0.551724	4.20143
59.798	0.551724	88.3344		59.798	0.551724	12.6174		59.798	0.551724	3.60733
60.8081	0.551724	78.0207		60.8081	0.551724	12.3302		60.8081	0.551724	3.10549
61.8182	0.551724	68.8757		61.8182	0.551724	11.9828		61.8182	0.551724	2.73519
62.8283	0.551724	60.8697		62.8283	0.551724	11.5573		62.8283	0.551724	2.50818
63.8384	0.551724	53.9254		63.8384	0.551724	11.0675		63.8384	0.551724	2.41062
64.8485	0.551724	47.8912		64.8485	0.551724	10.5461		64.8485	0.551724	2.41379
65.8586	0.551724	42.5731		65.8586	0.551724	10.0279		65.8586	0.551724	2.48635
66.8687	0.551724	37.8248		66.8687	0.551724	9.53304		66.8687	0.551724	2.6017
67.8788	0.551724	33.7011		67.8788	0.551724	9.04888		67.8788	0.551724	2.74063
68.8889	0.551724	30.499		68.8889	0.551724	8.52221		68.8889	0.551724	2.89022
69.899	0.551724	27.4753		69.899	0.551724	7.88075		69.899	0.551724	3.04209
70.9091	0.551724	21.8875		70.9091	0.551724	7.09611		70.9091	0.551724	3.19039
71.9192	0.551724	16.6493		71.9192	0.551724	6.24825		71.9192	0.551724	3.33071
72.9293	0.551724	13.4114		72.9293	0.551724	5.48585		72.9293	0.551724	3.45944
73.9394	0.551724	10.8237		73.9394	0.551724	4.86243		73.9394	0.551724	3.57379
74.9495	0.551724	8.88551		74.9495	0.551724	4.27683		74.9495	0.551724	3.67129
75.9596	0.551724	7.45291		75.9596	0.551724	3.64322		75.9596	0.551724	3.75081
76.9697	0.551724	6.37998		76.9697	0.551724	3.01179		76.9697	0.551724	3.81185
77.9798	0.551724	5.60582		77.9798	0.551724	2.4885		77.9798	0.551724	3.85584
78.9899	0.551724	5.08133		78.9899	0.551724	2.1318		78.9899	0.551724	3.88543
80	0.551724	4.74449		80	0.551724	1.93445		80	0.551724	3.90442
-20	0.586207	1563.69		-20	0.586207	1561.95		-20	0.586207	1336.83
-18.9899	0.586207	1563.71		-18.9899	0.586207	1559.99		-18.9899	0.586207	1303.32
-17.9798	0.586207	1563.72		-17.9798	0.586207	1556.17		-17.9798	0.586207	1267.74
-16.9697	0.586207	1563.73		-16.9697	0.586207	1549.25		-16.9697	0.586207	1230.18
-15.9596	0.586207	1563.72		-15.9596	0.586207	1537.21		-15.9596	0.586207	1190.72
-14.9495	0.586207	1563.71		-14.9495	0.586207	1517.93		-14.9495	0.586207	1149.63
-13.9394	0.586207	1563.67		-13.9394	0.586207	1493.26		-13.9394	0.586207	1107.33
-12.9293	0.586207	1563.63		-12.9293	0.586207	1468.59		-12.9293	0.586207	1064.37
-11.9192	0.586207	1563.57		-11.9192	0.586207	1446.03		-11.9192	0.586207	1021.25
-10.9091	0.586207	1563.49		-10.9091	0.586207	1423.91		-10.9091	0.586207	978.353
-9.89899	0.586207	1563.36		-9.89899	0.586207	1400.23		-9.89899	0.586207	935.862
-8.88889	0.586207	1563.1		-8.88889	0.586207	1374.2		-8.88889	0.586207	893.794
-7.87879	0.586207	1562.54		-7.87879	0.586207	1345.94		-7.87879	0.586207	852.072
-6.86869	0.586207	1561.36		-6.86869	0.586207	1315.84		-6.86869	0.586207	810.615
-5.85859	0.586207	1559.02		-5.85859	0.586207	1284.13		-5.85859	0.586207	769.421
-4.84848	0.586207	1554.69		-4.84848	0.586207	1250.87		-4.84848	0.586207	728.604
-3.83838	0.586207	1546.98		-3.83838	0.586207	1216.07		-3.83838	0.586207	688.383
-2.82828	0.586207	1533.59		-2.82828	0.586207	1179.86		-2.82828	0.586207	649.049
-1.81818	0.586207	1513.54		-1.81818	0.586207	1142.49		-1.81818	0.586207	610.931
-0.808081	0.586207	1490.43		-0.808081	0.586207	1104.29		-0.808081	0.586207	574.369
0.20202	0.586207	1468.61		0.20202	0.586207	1065.65		0.20202	0.586207	539.694
1.21212	0.586207	1448.64		1.21212	0.586207	1026.9		1.21212	0.586207	507.185
2.22222	0.586207	1428.81		2.22222	0.586207	988.267		2.22222	0.586207	476.983
3.23232	0.586207	1407.62		3.23232	0.586207	949.891		3.23232	0.586207	449.028
4.24242	0.586207	1384.51		4.24242	0.586207	911.808		4.24242	0.586207	423.03
5.25253	0.586207	1359.58		5.25253	0.586207	874.002		5.25253	0.586207	398.54
6.26263	0.586207	1333.09		6.26263	0.586207	836.452		6.26263	0.586207	375.059
7.27273	0.586207	1305.23		7.27273	0.586207	799.17		7.27273	0.586207	352.148
8.28283	0.586207	1276.06		8.28283	0.586207	762.225		8.28283	0.586207	329.484
9.29293	0.586207	1245.63		9.29293	0.586207	725.749		9.29293	0.586207	306.871
10.303	0.586207	1214.02		10.303	0.586207	689.925		10.303	0.586207	284.224
11.3131	0.586207	1181.37		11.3131	0.586207	654.962		11.3131	0.586207	261.555
12.3232	0.586207	1147.9		12.3232	0.586207	621.084		12.3232	0.586207	238.978
13.3333	0.586207	1113.83		13.3333	0.586207	588.514		13.3333	0.586207	216.696
14.3434	0.586207	1079.4		14.3434	0.586207	557.473		14.3434	0.586207	194.992
15.3535	0.586207	1044.83		15.3535	0.586207	528.154		15.3535	0.586207	174.182
16.3636	0.586207	1010.29		16.3636	0.586207	500.682		16.3636	0.586207	154.568
17.3737	0.586207	975.878		17.3737	0.586207	475.063		17.3737	0.586207	136.388
18.3838	0.586207	941.66		18.3838	0.586207	451.164		18.3838	0.586207	119.785
19.3939	0.586207	907.656		19.3939	0.586207	428.718		19.3939	0.586207	104.799
20.404	0.586207	873.875		20.404	0.586207	407.386		20.404	0.586207	91.391
21.4141	0.586207	840.327		21.4141	0.586207	386.814		21.4141	0.586207	79.4716
22.4242	0.586207	807.04		22.4242	0.586207	366.7		22.4242	0.586207	68.9343
23.4343	0.586207	774.071		23.4343	0.586207	346.818		23.4343	0.586207	59.6731
24.4444	0.586207	741.509		24.4444	0.586207	327.024		24.4444	0.586207	51.5905
25.4545	0.586207	709.471		25.4545	0.586207	307.237		25.4545	0.586207	44.5952
26.4646	0.586207	678.101		26.4646	0.586207	287.422		26.4646	0.586207	38.5969
27.4747	0.586207	647.558		27.4747	0.586207	267.575		27.4747	0.586207	33.5015
28.4848	0.586207	618.017		28.4848	0.586207	247.728		28.4848	0.586207	29.2073
29.4949	0.586207	589.654		29.4949	0.586207	227.95		29.4949	0.586207	25.6055
30.5051	0.586207	562.634		30.5051	0.586207	208.355		30.5051	0.586207	22.5846
31.5152	0.586207	537.082		31.5152	0.586207	189.104		31.5152	0.586207	20.0399
32.5253	0.586207	513.056		32.5253	0.586207	170.397		32.5253	0.586207	17.8878
33.5354	0.586207	490.527		33.5354	0.586207	152.461		33.5354	0.586207	16.0812
34.5455	0.586207	469.368		34.5455	0.586207	135.518		34.5455	0.586207	14.6151
35.5556	0.586207	449.38		35.5556	0.586207	119.76		35.5556	0.586207	13.5094
36.5657	0.586207	430.317		36.5657	0.586207	105.324		36.5657	0.586207	12.767
37.5758	0.586207	411.932		37.5758	0.586207	92.2789		37.5758	0.586207	12.3357
38.5859	0.586207	394.011		38.5859	0.586207	80.6289		38.5859	0.586207	12.1033
39.596	0.586207	376.414		39.596	0.586207	70.3235		39.596	0.586207	11.9343
40.6061	0.586207	359.059		40.6061	0.586207	61.2762		40.6061	0.586207	11.72
41.6162	0.586207	341.897		41.6162	0.586207	53.3809		41.6162	0.586207	11.4055
42.6263	0.586207	324.863		42.6263	0.586207	46.5252		42.6263	0.586207	10.9881
43.6364	0.586207	307.738		43.6364	0.586207	40.5985		43.6364	0.586207	10.4966
44.6465	0.586207	290.226		44.6465	0.586207	35.4953		44.6465	0.586207	9.96985
45.6566	0.586207	272.337		45.6566	0.586207	31.1167		45.6566	0.586207	9.44282
46.6667	0.586207	254.385		46.6667	0.586207	27.3702		46.6667	0.586207	8.94077
47.6768	0.586207	236.629		47.6768	0.586207	24.1693		47.6768	0.586207	8.47747
48.6869	0.586207	219.157		48.6869	0.586207	21.4328		48.6869	0.586207	8.05551
49.697	0.586207	201.977		49.697	0.586207	19.0841		49.697	0.586207	7.66718
50.7071	0.586207	185.112		50.7071	0.586207	17.0542		50.7071	0.586207	7.29742
51.7172	0.586207	168.632		51.7172	0.586207	15.2877		51.7172	0.586207	6.92896
52.7273	0.586207	152.652		52.7273	0.586207	13.7522		52.7273	0.586207	6.54666
53.7374	0.586207	137.314		53.7374	0.586207	12.4428		53.7374	0.586207	6.13787
54.7475	0.586207	122.769		54.7475	0.586207	11.3763		54.7475	0.586207	5.69151
55.7576	0.586207	109.159		55.7576	0.586207	10.571		55.7576	0.586207	5.19808
56.7677	0.586207	96.5953		56.7677	0.586207	10.0234		56.7677	0.586207	4.65603
57.7778	0.586207	85.1467		57.7778	0.586207	9.69267		57.7778	0.586207	4.08018
58.7879	0.586207	74.8265		58.7879	0.586207	9.50645		58.7879	0.586207	3.5055
59.798	0.586207	65.6028		59.798	0.586207	9.38163		59.798	0.586207	2.97969
60.8081	0.586207	57.4272		60.8081	0.586207	9.24749		60.8081	0.586207	2.54776
61.8182	0.586207	50.2572		61.8182	0.586207	9.06035		61.8182	0.586207	2.23752
62.8283	0.586207	44.0497		62.8283	0.586207	8.80634		62.8283	0.586207	2.05334
63.8384	0.586207	38.7267		63.8384	0.586207	8.49631		63.8384	0.586207	1.98035
64.8485	0.586207	34.1561		64.8485	0.586207	8.15528		64.8485	0.586207	1.99358
65.8586	0.586207	30.1786		65.8586	0.586207	7.80948		65.8586	0.586207	2.06655
66.8687	0.586207	26.6826		66.8687	0.586207	7.47204		66.8687	0.586207	2.17719
67.8788	0.586207	23.7147		67.8788	0.586207	7.12924		67.8788	0.586207	2.30958
68.8889	0.586207	21.4489		68.8889	0.586207	6.73768		68.8889	0.586207	2.45293
69.899	0.586207	19.2229		69.899	0.586207	6.24326		69.899	0.586207	2.6001
70.9091	0.586207	15.1477		70.9091	0.586207	5.62994		70.9091	0.586207	2.74611
71.9192	0.586207	11.1313		71.9192	0.586207	4.96235		71.9192	0.586207	2.88701
72.9293	0.586207	8.82559		72.9293	0.586207	4.35294		72.9293	0.586207	3.0193
73.9394	0.586207	7.07785		73.9394	0.586207	3.84684		73.9394	0.586207	3.14005
74.9495	0.586207	5.72775		74.9495	0.586207	3.3758		74.9495	0.586207	3.24672
75.9596	0.586207	4.7201		75.9596	0.586207	2.8726		75.9596	0.586207	3.33724
76.9697	0.586207	3.97583		76.9697	0.586207	2.36957		76.9697	0.586207	3.4103
77.9798	0.586207	3.46389		77.9798	0.586207	1.95066		77.9798	0.586207	3.46596
78.9899	0.586207	3.14729		78.9899	0.586207	1.66669		78.9899	0.586207	3.5059
80	0.586207	2.97386		80	0.586207	1.51335		80	0.586207	3.53316
-20	0.62069	1514.9		-20	0.62069	1513.24		-20	0.62069	1278.17
-18.9899	0.62069	1514.92		-18.9899	0.62069	1511.21		-18.9899	0.62069	1243.2
-17.9798	0.62069	1514.94		-17.9798	0.62069	1507.18		-17.9798	0.62069	1206.21
-16.9697	0.62069	1514.96		-16.9697	0.62069	1499.82		-16.9697	0.62069	1167.27
-15.9596	0.62069	1514.98		-15.9596	0.62069	1487.07		-15.9596	0.62069	1126.41
-14.9495	0.62069	1514.99		-14.9495	0.62069	1466.74		-14.9495	0.62069	1083.87
-13.9394	0.62069	1514.98		-13.9394	0.62069	1440.78		-13.9394	0.62069	1040.08
-12.9293	0.62069	1514.95		-12.9293	0.62069	1414.87		-12.9293	0.62069	995.61
-11.9192	0.62069	1514.89		-11.9192	0.62069	1391.15		-11.9192	0.62069	951.01
-10.9091	0.62069	1514.81		-10.9091	0.62069	1367.72		-10.9091	0.62069	906.719
-9.89899	0.62069	1514.67		-9.89899	0.62069	1342.55		-9.89899	0.62069	862.984
-8.88889	0.62069	1514.38		-8.88889	0.62069	1314.93		-8.88889	0.62069	819.877
-7.87879	0.62069	1513.76		-7.87879	0.62069	1285.12		-7.87879	0.62069	777.37
-6.86869	0.62069	1512.45		-6.86869	0.62069	1253.57		-6.86869	0.62069	735.422
-5.85859	0.62069	1509.84		-5.85859	0.62069	1220.5		-5.85859	0.62069	694.045
-4.84848	0.62069	1505.02		-4.84848	0.62069	1185.93		-4.84848	0.62069	653.35
-3.83838	0.62069	1496.55		-3.83838	0.62069	1149.85		-3.83838	0.62069	613.543
-2.82828	0.62069	1482.09		-2.82828	0.62069	1112.37		-2.82828	0.62069	574.907
-1.81818	0.62069	1460.65		-1.81818	0.62069	1073.72		-1.81818	0.62069	537.758
-0.808081	0.62069	1436.13		-0.808081	0.62069	1034.24		-0.808081	0.62069	502.405
0.20202	0.62069	1413.09		0.20202	0.62069	994.311		0.20202	0.62069	469.123
1.21212	0.62069	1391.97		1.21212	0.62069	954.288		1.21212	0.62069	438.12
2.22222	0.62069	1370.92		2.22222	0.62069	914.435		2.22222	0.62069	409.49
3.23232	0.62069	1348.38		3.23232	0.62069	874.922		3.23232	0.62069	383.154
4.24242	0.62069	1323.85		4.24242	0.62069	835.837		4.24242	0.62069	358.841
5.25253	0.62069	1297.48		5.25253	0.62069	797.219		5.25253	0.62069	336.135
6.26263	0.62069	1269.57		6.26263	0.62069	759.091		6.26263	0.62069	314.568
7.27273	0.62069	1240.32		7.27273	0.62069	721.495		7.27273	0.62069	293.717
8.28283	0.62069	1209.79		8.28283	0.62069	684.51		8.28283	0.62069	273.259
9.29293	0.62069	1178.01		9.29293	0.62069	648.262		9.29293	0.62069	252.99
10.303	0.62069	1145.1		10.303	0.62069	612.913		10.303	0.62069	232.817
11.3131	0.62069	1111.2		11.3131	0.62069	578.653		11.3131	0.62069	212.748
12.3232	0.62069	1076.53		12.3232	0.62069	545.683		12.3232	0.62069	192.89
13.3333	0.62069	1041.33		13.3333	0.62069	514.201		13.3333	0.62069	173.446
14.3434	0.62069	1005.82		14.3434	0.62069	484.395		14.3434	0.62069	154.689
15.3535	0.62069	970.2		15.3535	0.62069	456.414		15.3535	0.62069	136.918
16.3636	0.62069	934.649		16.3636	0.62069	430.347		16.3636	0.62069	120.398
17.3737	0.62069	899.287		17.3737	0.62069	406.175		17.3737	0.62069	105.313
18.3838	0.62069	864.199		18.3838	0.62069	383.757		18.3838	0.62069	91.7361
19.3939	0.62069	829.443		19.3939	0.62069	362.832		19.3939	0.62069	79.647
20.404	0.62069	795.06		20.404	0.62069	343.077		20.404	0.62069	68.958
21.4141	0.62069	761.085		21.4141	0.62069	324.16		21.4141	0.62069	59.5527
22.4242	0.62069	727.564		22.4242	0.62069	305.795		22.4242	0.62069	51.3131
23.4343	0.62069	694.56		23.4343	0.62069	287.768		23.4343	0.62069	44.1336
24.4444	0.62069	662.157		24.4444	0.62069	269.936		24.4444	0.62069	37.9215
25.4545	0.62069	630.465		25.4545	0.62069	252.214		25.4545	0.62069	32.593
26.4646	0.62069	599.619		26.4646	0.62069	234.562		26.4646	0.62069	28.0655
27.4747	0.62069	569.77		27.4747	0.62069	216.974		27.4747	0.62069	24.2534
28.4848	0.62069	541.083		28.4848	0.62069	199.482		28.4848	0.62069	21.0655
29.4949	0.62069	513.717		29.4949	0.62069	182.157		29.4949	0.62069	18.4072
30.5051	0.62069	487.811		30.5051	0.62069	165.119		30.5051	0.62069	16.1854
31.5152	0.62069	463.459		31.5152	0.62069	148.531		31.5152	0.62069	14.318
32.5253	0.62069	440.688		32.5253	0.62069	132.587		32.5253	0.62069	12.7467
33.5354	0.62069	419.446		33.5354	0.62069	117.488		33.5354	0.62069	11.4471
34.5455	0.62069	399.597		34.5455	0.62069	103.414		34.5455	0.62069	10.4261
35.5556	0.62069	380.937		35.5556	0.62069	90.5002		35.5556	0.62069	9.70039
36.5657	0.62069	363.229		36.5657	0.62069	78.8262		36.5657	0.62069	9.26303
37.5758	0.62069	346.239		37.5758	0.62069	68.4119		37.5758	0.62069	9.06116
38.5859	0.62069	329.778		38.5859	0.62069	59.225		38.5859	0.62069	9.0017
39.596	0.62069	313.727		39.596	0.62069	51.1946		39.596	0.62069	8.98136
40.6061	0.62069	298.015		40.6061	0.62069	44.2265		40.6061	0.62069	8.91961
41.6162	0.62069	282.556		41.6162	0.62069	38.2157		41.6162	0.62069	8.77527
42.6263	0.62069	267.221		42.6263	0.62069	33.0571		42.6263	0.62069	8.54426
43.6364	0.62069	251.805		43.6364	0.62069	28.6495		43.6364	0.62069	8.2464
44.6465	0.62069	236.113		44.6465	0.62069	24.8987		44.6465	0.62069	7.91073
45.6566	0.62069	220.202		45.6566	0.62069	21.7173		45.6566	0.62069	7.56544
46.6667	0.62069	204.348		46.6667	0.62069	19.0247		46.6667	0.62069	7.2319
47.6768	0.62069	188.77		47.6768	0.62069	16.7455		47.6768	0.62069	6.92182
48.6869	0.62069	173.543		48.6869	0.62069	14.8086		48.6869	0.62069	6.63648
49.697	0.62069	158.682		49.697	0.62069	13.1495		49.697	0.62069	6.36826
50.7071	0.62069	144.218		50.7071	0.62069	11.7139		50.7071	0.62069	6.10382
51.7172	0.62069	130.22		51.7172	0.62069	10.4646		51.7172	0.62069	5.82793
52.7273	0.62069	116.784		52.7273	0.62069	9.38641		52.7273	0.62069	5.52653
53.7374	0.62069	104.025		53.7374	0.62069	8.48478		53.7374	0.62069	5.18714
54.7475	0.62069	92.0587		54.7475	0.62069	7.77568		54.7475	0.62069	4.79955
55.7576	0.62069	80.9908		55.7576	0.62069	7.26924		55.7576	0.62069	4.35859
56.7677	0.62069	70.9002		56.7677	0.62069	6.95415		56.7677	0.62069	3.87021
57.7778	0.62069	61.8234		57.7778	0.62069	6.79278		57.7778	0.62069	3.35599
58.7879	0.62069	53.7492		58.7879	0.62069	6.72845		58.7879	0.62069	2.85178
59.798	0.62069	46.628		59.798	0.62069	6.70048		59.798	0.62069	2.3995
60.8081	0.62069	40.398		60.8081	0.62069	6.65907		60.8081	0.62069	2.03475
61.8182	0.62069	35.005		61.8182	0.62069	6.57405		61.8182	0.62069	1.77756
62.8283	0.62069	30.3972		62.8283	0.62069	6.4363		62.8283	0.62069	1.62929
63.8384	0.62069	26.4992		63.8384	0.62069	6.25445		63.8384	0.62069	1.57679
64.8485	0.62069	23.1992		64.8485	0.62069	6.04732		64.8485	0.62069	1.59894
65.8586	0.62069	20.3707		65.8586	0.62069	5.8341		65.8586	0.62069	1.67357
66.8687	0.62069	17.9323		66.8687	0.62069	5.62287		66.8687	0.62069	1.78192
67.8788	0.62069	15.9207		67.8788	0.62069	5.40108		67.8788	0.62069	1.90999
68.8889	0.62069	14.4062		68.8889	0.62069	5.13359		68.8889	0.62069	2.04835
69.899	0.62069	12.8155		69.899	0.62069	4.77927		69.899	0.62069	2.19081
70.9091	0.62069	9.94474		70.9091	0.62069	4.32579		70.9091	0.62069	2.33291
71.9192	0.62069	7.03485		71.9192	0.62069	3.82067		71.9192	0.62069	2.47132
72.9293	0.62069	5.44475		72.9293	0.62069	3.34928		72.9293	0.62069	2.60307
73.9394	0.62069	4.35451		73.9394	0.62069	2.95528		73.9394	0.62069	2.72556
74.9495	0.62069	3.48588		74.9495	0.62069	2.59807		74.9495	0.62069	2.83646
75.9596	0.62069	2.82237		75.9596	0.62069	2.22322		75.9596	0.62069	2.93357
76.9697	0.62069	2.33693		76.9697	0.62069	1.84386		76.9697	0.62069	3.0152
77.9798	0.62069	2.01734		77.9798	0.62069	1.52021		77.9798	0.62069	3.08042
78.9899	0.62069	1.83836		78.9899	0.62069	1.29522		78.9899	0.62069	3.12966
80	0.62069	1.76105		80	0.62069	1.17026		80	0.62069	3.16479
-20	0.655172	1461.39		-20	0.655172	1459.71		-20	0.655172	1214.51
-18.9899	0.655172	1461.42		-18.9899	0.655172	1457.62		-18.9899	0.655172	1178.02
-17.9798	0.655172	1461.45		-17.9798	0.655172	1453.41		-17.9798	0.655172	1139.61
-16.9697	0.655172	1461.49		-16.9697	0.655172	1445.64		-16.9697	0.655172	1099.31
-15.9596	0.655172	1461.52		-15.9596	0.655172	1432.15		-15.9596	0.655172	1057.11
-14.9495	0.655172	1461.55		-14.9495	0.655172	1410.68		-14.9495	0.655172	1013.21
-13.9394	0.655172	1461.55		-13.9394	0.655172	1383.34		-13.9394	0.655172	968.049
-12.9293	0.655172	1461.53		-12.9293	0.655172	1356.17		-12.9293	0.655172	922.211
-11.9192	0.655172	1461.47		-11.9192	0.655172	1331.23		-11.9192	0.655172	876.307
-10.9091	0.655172	1461.36		-10.9091	0.655172	1306.39		-10.9091	0.655172	830.828
-9.89899	0.655172	1461.18		-9.89899	0.655172	1279.6		-9.89899	0.655172	786.08
-8.88889	0.655172	1460.84		-8.88889	0.655172	1250.31		-8.88889	0.655172	742.197
-7.87879	0.655172	1460.15		-7.87879	0.655172	1218.89		-7.87879	0.655172	699.198
-6.86869	0.655172	1458.69		-6.86869	0.655172	1185.85		-6.86869	0.655172	657.071
-5.85859	0.655172	1455.79		-5.85859	0.655172	1151.42		-5.85859	0.655172	615.847
-4.84848	0.655172	1450.44		-4.84848	0.655172	1115.57		-4.84848	0.655172	575.642
-3.83838	0.655172	1441.15		-3.83838	0.655172	1078.26		-3.83838	0.655172	536.659
-2.82828	0.655172	1425.54		-2.82828	0.655172	1039.55		-2.82828	0.655172	499.153
-1.81818	0.655172	1402.64		-1.81818	0.655172	999.689		-1.81818	0.655172	463.392
-0.808081	0.655172	1376.63		-0.808081	0.655172	959.014		-0.808081	0.655172	429.634
0.20202	0.655172	1352.27		0.20202	0.655172	917.923		0.20202	0.655172	398.11
1.21212	0.655172	1329.89		1.21212	0.655172	876.784		1.21212	0.655172	368.993
2.22222	0.655172	1307.48		2.22222	0.655172	835.898		2.22222	0.655172	342.339
3.23232	0.655172	1283.49		3.23232	0.655172	795.478		3.23232	0.655172	318.047
4.24242	0.655172	1257.47		4.24242	0.655172	755.662		4.24242	0.655172	295.841
5.25253	0.655172	1229.63		5.25253	0.655172	716.533		5.25253	0.655172	275.315
6.26263	0.655172	1200.3		6.26263	0.655172	678.152		6.26263	0.655172	256.013
7.27273	0.655172	1169.66		7.27273	0.655172	640.582		7.27273	0.655172	237.517
8.28283	0.655172	1137.77		8.28283	0.655172	603.917		8.28283	0.655172	219.507
9.29293	0.655172	1104.67		9.29293	0.655172	568.279		9.29293	0.655172	201.782
10.303	0.655172	1070.48		10.303	0.655172	533.817		10.303	0.655172	184.256
11.3131	0.655172	1035.37		11.3131	0.655172	500.688		11.3131	0.655172	166.942
12.3232	0.655172	999.547		12.3232	0.655172	469.045		12.3232	0.655172	149.957
13.3333	0.655172	963.266		13.3333	0.655172	439.042		13.3333	0.655172	133.501
14.3434	0.655172	926.752		14.3434	0.655172	410.827		14.3434	0.655172	117.831
15.3535	0.655172	890.212		15.3535	0.655172	384.528		15.3535	0.655172	103.199
16.3636	0.655172	853.821		16.3636	0.655172	360.208		16.3636	0.655172	89.8069
17.3737	0.655172	817.72		17.3737	0.655172	337.834		17.3737	0.655172	77.7647
18.3838	0.655172	782.016		18.3838	0.655172	317.256		18.3838	0.655172	67.0878
19.3939	0.655172	746.791		19.3939	0.655172	298.217		19.3939	0.655172	57.7146
20.404	0.655172	712.112		20.404	0.655172	280.401		20.404	0.655172	49.5381
21.4141	0.655172	678.034		21.4141	0.655172	263.483		21.4141	0.655172	42.4352
22.4242	0.655172	644.617		22.4242	0.655172	247.181		22.4242	0.655172	36.2885
23.4343	0.655172	611.931		23.4343	0.655172	231.282		23.4343	0.655172	30.9946
24.4444	0.655172	580.067		24.4444	0.655172	215.645		24.4444	0.655172	26.4642
25.4545	0.655172	549.129		25.4545	0.655172	200.186		25.4545	0.655172	22.6177
26.4646	0.655172	519.236		26.4646	0.655172	184.869		26.4646	0.655172	19.3793
27.4747	0.655172	490.516		27.4747	0.655172	169.695		27.4747	0.655172	16.6727
28.4848	0.655172	463.099		28.4848	0.655172	154.706		28.4848	0.655172	14.4205
29.4949	0.655172	437.114		29.4949	0.655172	139.986		29.4949	0.655172	12.5456
30.5051	0.655172	412.669		30.5051	0.655172	125.658		30.5051	0.655172	10.9769
31.5152	0.655172	389.836		31.5152	0.655172	111.874		31.5152	0.655172	9.65913
32.5253	0.655172	368.627		32.5253	0.655172	98.7958		32.5253	0.655172	8.56184
33.5354	0.655172	348.974		33.5354	0.655172	86.5777		33.5354	0.655172	7.68089
34.5455	0.655172	330.735		34.5455	0.655172	75.344		34.5455	0.655172	7.02787
35.5556	0.655172	313.707		35.5556	0.655172	65.1782		35.5556	0.655172	6.6083
36.5657	0.655172	297.655		36.5657	0.655172	56.1156		36.5657	0.655172	6.40156
37.5758	0.655172	282.354		37.5758	0.655172	48.145		37.5758	0.655172	6.35515
38.5859	0.655172	267.621		38.5859	0.655172	41.2158		38.5859	0.655172	6.39659
39.596	0.655172	253.347		39.596	0.655172	35.2487		39.596	0.655172	6.45477
40.6061	0.655172	239.47		40.6061	0.655172	30.149		40.6061	0.655172	6.4778
41.6162	0.655172	225.898		41.6162	0.655172	25.8162		41.6162	0.655172	6.44007
42.6263	0.655172	212.469		42.6263	0.655172	22.1523		42.6263	0.655172	6.33961
43.6364	0.655172	198.989		43.6364	0.655172	19.0662		43.6364	0.655172	6.18969
44.6465	0.655172	185.339		44.6465	0.655172	16.4749		44.6465	0.655172	6.01052
45.6566	0.655172	171.609		45.6566	0.655172	14.3031		45.6566	0.655172	5.82178
46.6667	0.655172	158.032		46.6667	0.655172	12.4823		46.6667	0.655172	5.63798
47.6768	0.655172	144.791		47.6768	0.655172	10.9485		47.6768	0.655172	5.46546
48.6869	0.655172	131.955		48.6869	0.655172	9.64475		48.6869	0.655172	5.30219
49.697	0.655172	119.548		49.697	0.655172	8.52329		49.697	0.655172	5.13957
50.7071	0.655172	107.603		50.7071	0.655172	7.5503		50.7071	0.655172	4.96554
51.7172	0.655172	96.1699		51.7172	0.655172	6.7084		51.7172	0.655172	4.76764
52.7273	0.655172	85.3185		52.7273	0.655172	5.9964		52.7273	0.655172	4.5341
53.7374	0.655172	75.1283		53.7374	0.655172	5.42297		53.7374	0.655172	4.25507
54.7475	0.655172	65.6822		54.7475	0.655172	4.99693		54.7475	0.655172	3.92361
55.7576	0.655172	57.0557		55.7576	0.655172	4.71702		55.7576	0.655172	3.53986
56.7677	0.655172	49.301		56.7677	0.655172	4.56582		56.7677	0.655172	3.11447
57.7778	0.655172	42.432		57.7778	0.655172	4.51103		57.7778	0.655172	2.67072
58.7879	0.655172	36.4208		58.7879	0.655172	4.51195		58.7879	0.655172	2.241
59.798	0.655172	31.2075		59.798	0.655172	4.52916		59.798	0.655172	1.85999
60.8081	0.655172	26.7226		60.8081	0.655172	4.53174		60.8081	0.655172	1.5556
61.8182	0.655172	22.9021		61.8182	0.655172	4.50181		61.8182	0.655172	1.34328
62.8283	0.655172	19.6871		62.8283	0.655172	4.43519		62.8283	0.655172	1.22401
63.8384	0.655172	17.006		63.8384	0.655172	4.33884		63.8384	0.655172	1.18747
64.8485	0.655172	14.7682		64.8485	0.655172	4.22673		64.8485	0.655172	1.21656
65.8586	0.655172	12.8814		65.8586	0.655172	4.11215		65.8586	0.655172	1.29289
66.8687	0.655172	11.2956		66.8687	0.655172	4.00014		66.8687	0.655172	1.40027
67.8788	0.655172	10.0383		67.8788	0.655172	3.87992		67.8788	0.655172	1.52599
68.8889	0.655172	9.099		68.8889	0.655172	3.7241		68.8889	0.655172	1.66143
69.899	0.655172	8.00598		69.899	0.655172	3.50032		69.899	0.655172	1.8006
70.9091	0.655172	6.07433		70.9091	0.655172	3.19573		70.9091	0.655172	1.93939
71.9192	0.655172	4.1282		71.9192	0.655172	2.84007		71.9192	0.655172	2.07469
72.9293	0.655172	3.09981		72.9293	0.655172	2.4957		72.9293	0.655172	2.20399
73.9394	0.655172	2.48413		73.9394	0.655172	2.20508		73.9394	0.655172	2.32523
74.9495	0.655172	1.99154		74.9495	0.655172	1.95056		74.9495	0.655172	2.43643
75.9596	0.655172	1.60017		75.9596	0.655172	1.68949		75.9596	0.655172	2.5359
76.9697	0.655172	1.31257		76.9697	0.655172	1.41802		76.9697	0.655172	2.62188
77.9798	0.655172	1.12893		77.9798	0.655172	1.17429		77.9798	0.655172	2.69336
[truncated: 1,002 more rows]

## Sheet: Figure 4b
deltaT=1e-4				deltaT=1e-0				deltaT=1e4
T	rho	deltaE		T	rho	E		T	rho	E
-20	0	-0.0147403		-20	0	0.526903		-20	0	13.9953
-18.9899	0	-0.0012492		-18.9899	0	1.36935		-18.9899	0	14.8856
-17.9798	0	0.0162393		-17.9798	0	2.72645		-17.9798	0	14.916
-16.9697	0	0.0357264		-16.9697	0	4.37511		-16.9697	0	14.3084
-15.9596	0	0.0514661		-15.9596	0	5.83815		-15.9596	0	13.3599
-14.9495	0	0.0522156		-14.9495	0	6.76779		-14.9495	0	12.3567
-13.9394	0	0.0292307		-13.9394	0	7.15128		-13.9394	0	11.5603
-12.9293	0	-0.0184878		-12.9293	0	7.17702		-12.9293	0	11.189
-11.9192	0	-0.0769493		-11.9192	0	7.06184		-11.9192	0	11.3711
-10.9091	0	-0.122919		-10.9091	0	7.02237		-10.9091	0	12.1175
-9.89899	0	-0.126417		-9.89899	0	7.3183		-9.89899	0	13.3291
-8.88889	0	-0.0764496		-8.88889	0	8.21546		-8.88889	0	14.8478
-7.87879	0	0.0277317		-7.87879	0	9.78717		-7.87879	0	16.5176
-6.86869	0	0.21161		-6.86869	0	11.7475		-6.86869	0	18.2085
-5.85859	0	0.59086		-5.85859	0	13.5513		-5.85859	0	19.8248
-4.84848	0	1.31463		-4.84848	0	14.727		-4.84848	0	21.3013
-3.83838	0	2.39992		-3.83838	0	15.1143		-3.83838	0	22.6033
-2.82828	0	3.65109		-2.82828	0	14.8276		-2.82828	0	23.7327
-1.81818	0	4.79259		-1.81818	0	14.0943		-1.81818	0	24.7267
-0.808081	0	5.66901		-0.808081	0	13.1486		-0.808081	0	25.6467
0.20202	0	6.2861		0.20202	0	12.1986		0.20202	0	26.5655
1.21212	0	6.71457		1.21212	0	11.4363		1.21212	0	27.5491
2.22222	0	7.00738		2.22222	0	11.0267		2.22222	0	28.6492
3.23232	0	7.18214		3.23232	0	11.0768		3.23232	0	29.8983
4.24242	0	7.2787		4.24242	0	11.6138		4.24242	0	31.3161
5.25253	0	7.41099		5.25253	0	12.5807		5.25253	0	32.9198
6.26263	0	7.78836		6.26263	0	13.8652		6.26263	0	34.7356
7.27273	0	8.62394		7.27273	0	15.3358		7.27273	0	36.8089
8.28283	0	9.97792		8.28283	0	16.8732		8.28283	0	39.2174
9.29293	0	11.6441		9.29293	0	18.3803		9.29293	0	42.073
10.303	0	13.2381		10.303	0	19.7877		10.303	0	45.5219
11.3131	0	14.4043		11.3131	0	21.0542		11.3131	0	49.7196
12.3232	0	14.9734		12.3232	0	22.1675		12.3232	0	54.7969
13.3333	0	14.9767		13.3333	0	23.141		13.3333	0	60.8107
14.3434	0	14.5488		14.3434	0	24.0135		14.3434	0	67.6891
15.3535	0	13.846		15.3535	0	24.8335		15.3535	0	75.1875
16.3636	0	13.0122		16.3636	0	25.652		16.3636	0	82.8753
17.3737	0	12.1816		17.3737	0	26.5133		17.3737	0	90.1426
18.3838	0	11.4867		18.3838	0	27.4484		18.3838	0	96.2382
19.3939	0	11.0471		19.3939	0	28.4745		19.3939	0	100.368
20.404	0	10.9606		20.404	0	29.6034		20.404	0	101.867
21.4141	0	11.2728		21.4141	0	30.8382		21.4141	0	100.443
22.4242	0	11.9717		22.4242	0	32.1898		22.4242	0	96.3152
23.4343	0	12.9941		23.4343	0	33.6752		23.4343	0	90.1793
24.4444	0	14.2426		24.4444	0	35.3268		24.4444	0	82.9829
25.4545	0	15.6091		25.4545	0	37.1942		25.4545	0	75.6612
26.4646	0	16.9972		26.4646	0	39.3444		26.4646	0	68.9176
27.4747	0	18.3355		27.4747	0	41.8629		27.4747	0	63.094
28.4848	0	19.5713		28.4848	0	44.8451		28.4848	0	58.1772
29.4949	0	20.6846		29.4949	0	48.3911		29.4949	0	53.9253
30.5051	0	21.6727		30.5051	0	52.5909		30.5051	0	50.0606
31.5152	0	22.5531		31.5152	0	57.5016		31.5152	0	46.4135
32.5253	0	23.354		32.5253	0	63.1191		32.5253	0	42.9548
33.5354	0	24.1075		33.5354	0	69.3555		33.5354	0	39.7266
34.5455	0	24.8432		34.5455	0	76.0155		34.5455	0	36.7722
35.5556	0	25.592		35.5556	0	82.7867		35.5556	0	34.1443
36.5657	0	26.3787		36.5657	0	89.2457		36.5657	0	31.892
37.5758	0	27.2212		37.5758	0	94.8769		37.5758	0	29.8492
38.5859	0	28.1341		38.5859	0	99.1249		38.5859	0	27.5741
39.596	0	29.1227		39.596	0	101.485		39.596	0	24.7689
40.6061	0	30.1891		40.6061	0	101.636		40.6061	0	21.5759
41.6162	0	31.3328		41.6162	0	99.543		41.6162	0	18.3752
42.6263	0	32.5592		42.6263	0	95.49		42.6263	0	15.5043
43.6364	0	33.8769		43.6364	0	90.0008		43.6364	0	13.1633
44.6465	0	35.3075		44.6465	0	83.7183		44.6465	0	11.4273
45.6566	0	36.8791		45.6566	0	77.2831		45.6566	0	10.2772
46.6667	0	38.6345		46.6667	0	71.2154		46.6667	0	9.58448
47.6768	0	40.6267		47.6768	0	65.8266		47.6768	0	9.06597
48.6869	0	42.9244		48.6869	0	61.1798		48.6869	0	8.34077
49.697	0	45.6032		49.697	0	57.1458		49.697	0	7.18177
50.7071	0	48.7429		50.7071	0	53.5221		50.7071	0	5.74381
51.7172	0	52.4148		51.7172	0	50.1422		51.7172	0	4.37295
52.7273	0	56.668		52.7273	0	46.9196		52.7273	0	3.16548
53.7374	0	61.5111		53.7374	0	43.8275		53.7374	0	2.01424
54.7475	0	66.8925		54.7475	0	40.8763		54.7475	0	1.03495
55.7576	0	72.6861		55.7576	0	38.1408		55.7576	0	0.447892
56.7677	0	78.6857		56.7677	0	35.7633		56.7677	0	0.222709
57.7778	0	84.6072		57.7778	0	33.7901		57.7778	0	0.253442
58.7879	0	90.1141		58.7879	0	32.0073		58.7879	0	0.495677
59.798	0	94.8545		59.798	0	30.0883		59.798	0	0.812581
60.8081	0	98.5095		60.8081	0	27.8596		60.8081	0	1.03825
61.8182	0	100.822		61.8182	0	25.3402		61.8182	0	1.14208
62.8283	0	101.611		62.8283	0	22.6546		62.8283	0	1.18669
63.8384	0	100.78		63.8384	0	19.9666		63.8384	0	1.22146
64.8485	0	98.3389		64.8485	0	17.4303		64.8485	0	1.25694
65.8586	0	94.442		65.8586	0	15.1656		65.8586	0	1.28473
66.8687	0	89.4112		66.8687	0	13.255		66.8687	0	1.29503
67.8788	0	83.7748		67.8788	0	11.7311		67.8788	0	1.28277
68.8889	0	78.1834		68.8889	0	10.5576		68.8889	0	1.24718
69.899	0	73.0144		69.899	0	9.68014		69.899	0	1.19025
70.9091	0	68.1733		70.9091	0	9.11536		70.9091	0	1.11555
71.9192	0	63.9395		71.9192	0	8.81232		71.9192	0	1.02735
72.9293	0	60.2763		72.9293	0	8.33874		72.9293	0	0.930051
73.9394	0	56.8979		73.9394	0	7.16825		73.9394	0	0.827517
74.9495	0	53.6978		74.9495	0	5.5993		74.9495	0	0.723332
75.9596	0	50.5239		75.9596	0	4.45491		75.9596	0	0.620458
76.9697	0	47.461		76.9697	0	3.66467		76.9697	0	0.521289
77.9798	0	44.762		77.9798	0	2.58527		77.9798	0	0.427503
78.9899	0	42.2251		78.9899	0	1.30191		78.9899	0	0.34065
80	0	40.3879		80	0	0.406419		80	0	0.261874
-20	0.0344828	-0.043971		-20	0.0344828	0.552386		-20	0.0344828	14.8653
-18.9899	0.0344828	-0.037975		-18.9899	0.0344828	1.42244		-18.9899	0.0344828	15.9757
-17.9798	0.0344828	-0.0259829		-17.9798	0.0344828	2.88197		-17.9798	0.0344828	16.2319
-16.9697	0.0344828	-0.0064957		-16.9697	0.0344828	4.73313		-16.9697	0.0344828	15.8143
-15.9596	0.0344828	0.0157396		-15.9596	0.0344828	6.42389		-15.9596	0.0344828	15.0131
-14.9495	0.0344828	0.0324786		-14.9495	0.0344828	7.49306		-14.9495	0.0344828	14.1166
-13.9394	0.0344828	0.0299802		-13.9394	0.0344828	7.90566		-13.9394	0.0344828	13.3823
-12.9293	0.0344828	-0.0004997		-12.9293	0.0344828	7.91553		-12.9293	0.0344828	13.0297
-11.9192	0.0344828	-0.0537146		-11.9192	0.0344828	7.80573		-11.9192	0.0344828	13.201
-10.9091	0.0344828	-0.107429		-10.9091	0.0344828	7.81197		-10.9091	0.0344828	13.9288
-9.89899	0.0344828	-0.127666		-9.89899	0.0344828	8.17536		-9.89899	0.0344828	15.1361
-8.88889	0.0344828	-0.0846942		-8.88889	0.0344828	9.12286		-8.88889	0.0344828	16.6756
-7.87879	0.0344828	0.0329783		-7.87879	0.0344828	10.7269		-7.87879	0.0344828	18.3823
-6.86869	0.0344828	0.256831		-6.86869	0.0344828	12.742		-6.86869	0.0344828	20.1131
-5.85859	0.0344828	0.701787		-5.85859	0.0344828	14.6622		-5.85859	0.0344828	21.7568
-4.84848	0.0344828	1.54323		-4.84848	0.0344828	16.0094		-4.84848	0.0344828	23.2389
-3.83838	0.0344828	2.81452		-3.83838	0.0344828	16.5751		-3.83838	0.0344828	24.5198
-2.82828	0.0344828	4.26606		-2.82828	0.0344828	16.4418		-2.82828	0.0344828	25.6039
-1.81818	0.0344828	5.54235		-1.81818	0.0344828	15.8312		-1.81818	0.0344828	26.5286
-0.808081	0.0344828	6.46074		-0.808081	0.0344828	14.9845		-0.808081	0.0344828	27.3608
0.20202	0.0344828	7.06409		0.20202	0.0344828	14.1158		0.20202	0.0344828	28.1715
1.21212	0.0344828	7.48169		1.21212	0.0344828	13.4129		1.21212	0.0344828	29.0316
2.22222	0.0344828	7.80111		2.22222	0.0344828	13.0347		2.22222	0.0344828	29.9991
3.23232	0.0344828	8.04732		3.23232	0.0344828	13.0956		3.23232	0.0344828	31.1122
4.24242	0.0344828	8.24706		4.24242	0.0344828	13.6336		4.24242	0.0344828	32.3995
5.25253	0.0344828	8.49277		5.25253	0.0344828	14.6056		5.25253	0.0344828	33.8804
6.26263	0.0344828	8.96396		6.26263	0.0344828	15.9104		6.26263	0.0344828	35.5838
7.27273	0.0344828	9.85887		7.27273	0.0344828	17.4135		7.27273	0.0344828	37.5512
8.28283	0.0344828	11.2451		8.28283	0.0344828	18.9867		8.28283	0.0344828	39.8561
9.29293	0.0344828	12.9506		9.29293	0.0344828	20.5185		9.29293	0.0344828	42.5995
10.303	0.0344828	14.6169		10.303	0.0344828	21.9263		10.303	0.0344828	45.9041
11.3131	0.0344828	15.889		11.3131	0.0344828	23.1602		11.3131	0.0344828	49.8983
12.3232	0.0344828	16.5756		12.3232	0.0344828	24.2045		12.3232	0.0344828	54.6779
13.3333	0.0344828	16.6867		13.3333	0.0344828	25.0818		13.3333	0.0344828	60.2623
14.3434	0.0344828	16.3523		14.3434	0.0344828	25.8362		14.3434	0.0344828	66.5511
15.3535	0.0344828	15.7357		15.3535	0.0344828	26.5301		15.3535	0.0344828	73.288
16.3636	0.0344828	14.9885		16.3636	0.0344828	27.2225		16.3636	0.0344828	80.0545
17.3737	0.0344828	14.2437		17.3737	0.0344828	27.9652		17.3737	0.0344828	86.291
18.3838	0.0344828	13.6285		18.3838	0.0344828	28.7944		18.3838	0.0344828	91.3406
19.3939	0.0344828	13.2558		19.3939	0.0344828	29.7284		19.3939	0.0344828	94.5355
20.404	0.0344828	13.2158		20.404	0.0344828	30.7786		20.404	0.0344828	95.3374
21.4141	0.0344828	13.5584		21.4141	0.0344828	31.9499		21.4141	0.0344828	93.5276
22.4242	0.0344828	14.2766		22.4242	0.0344828	33.2522		22.4242	0.0344828	89.3315
23.4343	0.0344828	15.3137		23.4343	0.0344828	34.7027		23.4343	0.0344828	83.3855
24.4444	0.0344828	16.5721		24.4444	0.0344828	36.3337		24.4444	0.0344828	76.5577
25.4545	0.0344828	17.9432		25.4545	0.0344828	38.1904		25.4545	0.0344828	69.6978
26.4646	0.0344828	19.3226		26.4646	0.0344828	40.3324		26.4646	0.0344828	63.4068
27.4747	0.0344828	20.6244		27.4747	0.0344828	42.8296		27.4747	0.0344828	57.9353
28.4848	0.0344828	21.7948		28.4848	0.0344828	45.7601		28.4848	0.0344828	53.2361
29.4949	0.0344828	22.8097		29.4949	0.0344828	49.1988		29.4949	0.0344828	49.1139
30.5051	0.0344828	23.6756		30.5051	0.0344828	53.2069		30.5051	0.0344828	45.3759
31.5152	0.0344828	24.4213		31.5152	0.0344828	57.8104		31.5152	0.0344828	41.9153
32.5253	0.0344828	25.0871		32.5253	0.0344828	62.9776		32.5253	0.0344828	38.7037
33.5354	0.0344828	25.7162		33.5354	0.0344828	68.5958		33.5354	0.0344828	35.7256
34.5455	0.0344828	26.3469		34.5455	0.0344828	74.46		34.5455	0.0344828	32.9607
35.5556	0.0344828	27.0097		35.5556	0.0344828	80.2685		35.5556	0.0344828	30.4641
36.5657	0.0344828	27.7267		36.5657	0.0344828	85.6417		36.5657	0.0344828	28.3456
37.5758	0.0344828	28.5143		37.5758	0.0344828	90.139		37.5758	0.0344828	26.4845
38.5859	0.0344828	29.3876		38.5859	0.0344828	93.306		38.5859	0.0344828	24.4623
39.596	0.0344828	30.3534		39.596	0.0344828	94.747		39.596	0.0344828	22.0065
40.6061	0.0344828	31.4112		40.6061	0.0344828	94.2282		40.6061	0.0344828	19.2465
41.6162	0.0344828	32.5573		41.6162	0.0344828	91.7626		41.6162	0.0344828	16.4975
42.6263	0.0344828	33.794		42.6263	0.0344828	87.6222		42.6263	0.0344828	14.0297
43.6364	0.0344828	35.1326		43.6364	0.0344828	82.2824		43.6364	0.0344828	12.0047
44.6465	0.0344828	36.593		44.6465	0.0344828	76.3229		44.6465	0.0344828	10.4905
45.6566	0.0344828	38.2053		45.6566	0.0344828	70.3137		45.6566	0.0344828	9.47427
46.6667	0.0344828	40.0111		46.6667	0.0344828	64.6892		46.6667	0.0344828	8.83967
47.6768	0.0344828	42.0569		47.6768	0.0344828	59.6731		47.6768	0.0344828	8.33553
48.6869	0.0344828	44.3987		48.6869	0.0344828	55.2839		48.6869	0.0344828	7.64625
49.697	0.0344828	47.0927		49.697	0.0344828	51.417		49.697	0.0344828	6.61126
50.7071	0.0344828	50.1907		50.7071	0.0344828	47.9376		50.7071	0.0344828	5.37283
51.7172	0.0344828	53.7312		51.7172	0.0344828	44.7388		51.7172	0.0344828	4.17093
52.7273	0.0344828	57.7276		52.7273	0.0344828	41.7445		52.7273	0.0344828	3.03696
53.7374	0.0344828	62.1534		53.7374	0.0344828	38.8881		53.7374	0.0344828	1.9302
54.7475	0.0344828	66.9339		54.7475	0.0344828	36.1326		54.7475	0.0344828	1.03264
55.7576	0.0344828	71.9351		55.7576	0.0344828	33.5536		55.7576	0.0344828	0.533828
56.7677	0.0344828	76.9647		56.7677	0.0344828	31.3383		56.7677	0.0344828	0.361031
57.7778	0.0344828	81.7786		57.7778	0.0344828	29.5586		57.7778	0.0344828	0.395161
58.7879	0.0344828	86.1012		58.7879	0.0344828	27.9959		58.7879	0.0344828	0.593952
59.798	0.0344828	89.6527		59.798	0.0344828	26.3359		59.798	0.0344828	0.844209
60.8081	0.0344828	92.1827		60.8081	0.0344828	24.4301		60.8081	0.0344828	1.00425
61.8182	0.0344828	93.4963		61.8182	0.0344828	22.2975		61.8182	0.0344828	1.05226
62.8283	0.0344828	93.4744		62.8283	0.0344828	20.0274		62.8283	0.0344828	1.05409
63.8384	0.0344828	92.085		63.8384	0.0344828	17.7347		63.8384	0.0344828	1.06139
64.8485	0.0344828	89.382		64.8485	0.0344828	15.5384		64.8485	0.0344828	1.08366
65.8586	0.0344828	85.5055		65.8586	0.0344828	13.5478		65.8586	0.0344828	1.10956
66.8687	0.0344828	80.7335		66.8687	0.0344828	11.8549		66.8687	0.0344828	1.12595
67.8788	0.0344828	75.5385		67.8788	0.0344828	10.5079		67.8788	0.0344828	1.12466
68.8889	0.0344828	70.4361		68.8889	0.0344828	9.48895		68.8889	0.0344828	1.10273
69.899	0.0344828	65.5388		69.899	0.0344828	8.7539		69.899	0.0344828	1.06084
70.9091	0.0344828	60.5872		70.9091	0.0344828	8.28537		70.9091	0.0344828	1.00137
71.9192	0.0344828	56.2314		71.9192	0.0344828	7.97059		71.9192	0.0344828	0.927841
72.9293	0.0344828	52.4873		72.9293	0.0344828	7.42601		72.9293	0.0344828	0.844104
73.9394	0.0344828	48.9975		73.9394	0.0344828	6.31464		73.9394	0.0344828	0.753862
74.9495	0.0344828	45.7376		74.9495	0.0344828	4.98961		74.9495	0.0344828	0.660424
75.9596	0.0344828	42.6189		75.9596	0.0344828	4.08745		75.9596	0.0344828	0.566915
76.9697	0.0344828	39.7712		76.9697	0.0344828	3.41193		76.9697	0.0344828	0.475718
77.9798	0.0344828	37.411		77.9798	0.0344828	2.40833		77.9798	0.0344828	0.388954
78.9899	0.0344828	35.2643		78.9899	0.0344828	1.21997		78.9899	0.0344828	0.308316
80	0.0344828	33.7738		80	0.0344828	0.377431		80	0.0344828	0.235196
-20	0.0689655	-0.0613346		-20	0.0689655	0.607724		-20	0.0689655	15.6802
-18.9899	0.0689655	-0.0615844		-18.9899	0.0689655	1.51113		-18.9899	0.0689655	16.9694
-17.9798	0.0689655	-0.0554634		-17.9798	0.0689655	3.0681		-17.9798	0.0689655	17.4331
-16.9697	0.0689655	-0.037975		-16.9697	0.0689655	5.12		-16.9697	0.0689655	17.2059
-15.9596	0.0689655	-0.0111177		-15.9596	0.0689655	7.04348		-15.9596	0.0689655	16.561
-14.9495	0.0689655	0.0189875		-14.9495	0.0689655	8.25581		-14.9495	0.0689655	15.7845
-13.9394	0.0689655	0.0382248		-13.9394	0.0689655	8.69302		-13.9394	0.0689655	15.1391
-12.9293	0.0689655	0.0322288		-12.9293	0.0689655	8.67715		-12.9293	0.0689655	14.8396
-11.9192	0.0689655	-0.006121		-11.9192	0.0689655	8.56448		-11.9192	0.0689655	15.0358
-10.9091	0.0689655	-0.0612096		-10.9091	0.0689655	8.61869		-10.9091	0.0689655	15.7745
-9.89899	0.0689655	-0.0959367		-9.89899	0.0689655	9.05528		-9.89899	0.0689655	16.994
-8.88889	0.0689655	-0.0660814		-8.88889	0.0689655	10.0651		-8.88889	0.0689655	18.5549
-7.87879	0.0689655	0.0605851		-7.87879	0.0689655	11.6989		-7.87879	0.0689655	20.2886
-6.86869	0.0689655	0.325036		-6.86869	0.0689655	13.7403		-6.86869	0.0689655	22.0423
-5.85859	0.0689655	0.851688		-5.85859	0.0689655	15.7306		-5.85859	0.0689655	23.6918
-4.84848	0.0689655	1.83554		-4.84848	0.0689655	17.2058		-4.84848	0.0689655	25.1573
-3.83838	0.0689655	3.31631		-3.83838	0.0689655	17.9281		-3.83838	0.0689655	26.3996
-2.82828	0.0689655	4.98084		-2.82828	0.0689655	17.9388		-2.82828	0.0689655	27.4217
-1.81818	0.0689655	6.38117		-1.81818	0.0689655	17.449		-1.81818	0.0689655	28.2675
-0.808081	0.0689655	7.31368		-0.808081	0.0689655	16.7014		-0.808081	0.0689655	28.9996
0.20202	0.0689655	7.8783		0.20202	0.0689655	15.9203		0.20202	0.0689655	29.687
1.21212	0.0689655	8.27092		1.21212	0.0689655	15.2942		1.21212	0.0689655	30.4021
2.22222	0.0689655	8.6112		2.22222	0.0689655	14.98		2.22222	0.0689655	31.2057
3.23232	0.0689655	8.92849		3.23232	0.0689655	15.0889		3.23232	0.0689655	32.1518
4.24242	0.0689655	9.23616		4.24242	0.0689655	15.6639		4.24242	0.0689655	33.2808
5.25253	0.0689655	9.5988		5.25253	0.0689655	16.6695		5.25253	0.0689655	34.6262
6.26263	0.0689655	10.1695		6.26263	0.0689655	18.0068		6.26263	0.0689655	36.2181
7.27273	0.0689655	11.127		7.27273	0.0689655	19.5427		7.27273	0.0689655	38.0989
8.28283	0.0689655	12.5351		8.28283	0.0689655	21.1392		8.28283	0.0689655	40.3275
9.29293	0.0689655	14.2514		9.29293	0.0689655	22.6734		9.29293	0.0689655	42.9873
10.303	0.0689655	15.9517		10.303	0.0689655	24.0534		10.303	0.0689655	46.1736
11.3131	0.0689655	17.2925		11.3131	0.0689655	25.224		11.3131	0.0689655	49.9787
12.3232	0.0689655	18.0715		12.3232	0.0689655	26.1727		12.3232	0.0689655	54.4602
13.3333	0.0689655	18.2784		13.3333	0.0689655	26.9255		13.3333	0.0689655	59.6027
14.3434	0.0689655	18.0312		14.3434	0.0689655	27.539		14.3434	0.0689655	65.2756
15.3535	0.0689655	17.4972		15.3535	0.0689655	28.0849		15.3535	0.0689655	71.2162
16.3636	0.0689655	16.833		16.3636	0.0689655	28.633		16.3636	0.0689655	77.0341
17.3737	0.0689655	16.1805		17.3737	0.0689655	29.2407		17.3737	0.0689655	82.2413
18.3838	0.0689655	15.6604		18.3838	0.0689655	29.948		18.3838	0.0689655	86.2908
19.3939	0.0689655	15.3822		19.3939	0.0689655	30.779		19.3939	0.0689655	88.643
20.404	0.0689655	15.4286		20.404	0.0689655	31.7446		20.404	0.0689655	88.8823
21.4141	0.0689655	15.8412		21.4141	0.0689655	32.852		21.4141	0.0689655	86.844
22.4242	0.0689655	16.6133		22.4242	0.0689655	34.1105		22.4242	0.0689655	82.7086
23.4343	0.0689655	17.6847		23.4343	0.0689655	35.5396		23.4343	0.0689655	77.0086
24.4444	0.0689655	18.96		24.4444	0.0689655	37.1635		24.4444	0.0689655	70.5289
25.4545	0.0689655	20.3245		25.4545	0.0689655	39.0203		25.4545	0.0689655	64.0543
26.4646	0.0689655	21.667		26.4646	0.0689655	41.1587		26.4646	0.0689655	58.1187
27.4747	0.0689655	22.8991		27.4747	0.0689655	43.6307		27.4747	0.0689655	52.9236
28.4848	0.0689655	23.9637		28.4848	0.0689655	46.4937		28.4848	0.0689655	48.4243
29.4949	0.0689655	24.841		29.4949	0.0689655	49.7998		29.4949	0.0689655	44.4693
30.5051	0.0689655	25.5474		30.5051	0.0689655	53.5824		30.5051	0.0689655	40.9195
31.5152	0.0689655	26.1253		31.5152	0.0689655	57.8401		31.5152	0.0689655	37.6932
32.5253	0.0689655	26.6296		32.5253	0.0689655	62.5144		32.5253	0.0689655	34.7361
33.5354	0.0689655	27.1172		33.5354	0.0689655	67.4784		33.5354	0.0689655	31.9741
34.5455	0.0689655	27.6325		34.5455	0.0689655	72.5288		34.5455	0.0689655	29.3476
35.5556	0.0689655	28.2064		35.5556	0.0689655	77.3937		35.5556	0.0689655	26.941
36.5657	0.0689655	28.8553		36.5657	0.0689655	81.7452		36.5657	0.0689655	24.9389
37.5758	0.0689655	29.593		37.5758	0.0689655	85.2177		37.5758	0.0689655	23.2695
38.5859	0.0689655	30.4329		38.5859	0.0689655	87.4452		38.5859	0.0689655	21.5343
39.596	0.0689655	31.3849		39.596	0.0689655	88.1263		39.596	0.0689655	19.4601
40.6061	0.0689655	32.445		40.6061	0.0689655	87.1004		40.6061	0.0689655	17.1337
41.6162	0.0689655	33.6075		41.6162	0.0689655	84.3923		41.6162	0.0689655	14.8056
42.6263	0.0689655	34.8689		42.6263	0.0689655	80.2292		42.6263	0.0689655	12.6941
43.6364	0.0689655	36.236		43.6364	0.0689655	75.0292		43.6364	0.0689655	10.9388
44.6465	0.0689655	37.7295		44.6465	0.0689655	69.3356		44.6465	0.0689655	9.60724
45.6566	0.0689655	39.3757		45.6566	0.0689655	63.6743		45.6566	0.0689655	8.6957
46.6667	0.0689655	41.2111		46.6667	0.0689655	58.4154		46.6667	0.0689655	8.1036
47.6768	0.0689655	43.2777		47.6768	0.0689655	53.7236		47.6768	0.0689655	7.61415
48.6869	0.0689655	45.6204		48.6869	0.0689655	49.6014		48.6869	0.0689655	6.97036
49.697	0.0689655	48.2794		49.697	0.0689655	45.9678		49.697	0.0689655	6.05964
50.7071	0.0689655	51.2824		50.7071	0.0689655	42.7241		50.7071	0.0689655	5.00106
51.7172	0.0689655	54.6353		51.7172	0.0689655	39.7798		51.7172	0.0689655	3.95142
52.7273	0.0689655	58.3158		52.7273	0.0689655	37.0375		52.7273	0.0689655	2.90722
53.7374	0.0689655	62.2699		53.7374	0.0689655	34.3871		53.7374	0.0689655	1.87526
54.7475	0.0689655	66.4075		54.7475	0.0689655	31.7699		54.7475	0.0689655	1.06153
55.7576	0.0689655	70.6039		55.7576	0.0689655	29.2932		55.7576	0.0689655	0.627204
56.7677	0.0689655	74.6987		56.7677	0.0689655	27.2021		56.7677	0.0689655	0.488951
57.7778	0.0689655	78.4985		57.7778	0.0689655	25.5937		57.7778	0.0689655	0.52595
58.7879	0.0689655	81.7839		58.7879	0.0689655	24.2502		58.7879	0.0689655	0.690271
59.798	0.0689655	84.3343		59.798	0.0689655	22.8657		59.798	0.0689655	0.882906
60.8081	0.0689655	85.9505		60.8081	0.0689655	21.2968		60.8081	0.0689655	0.980955
61.8182	0.0689655	86.4883		61.8182	0.0689655	19.5458		61.8182	0.0689655	0.971176
62.8283	0.0689655	85.8709		62.8283	0.0689655	17.6672		62.8283	0.0689655	0.924808
63.8384	0.0689655	84.0771		63.8384	0.0689655	15.7377		63.8384	0.0689655	0.898376
64.8485	0.0689655	81.1352		64.8485	0.0689655	13.852		64.8485	0.0689655	0.902877
65.8586	0.0689655	77.171		65.8586	0.0689655	12.1137		65.8586	0.0689655	0.924496
66.8687	0.0689655	72.4934		66.8687	0.0689655	10.6197		66.8687	0.0689655	0.946243
67.8788	0.0689655	67.5801		67.8788	0.0689655	9.42631		67.8788	0.0689655	0.95649
68.8889	0.0689655	62.8575		68.8889	0.0689655	8.52614		68.8889	0.0689655	0.949616
69.899	0.0689655	58.2479		69.899	0.0689655	7.87968		69.899	0.0689655	0.924305
70.9091	0.0689655	53.3175		70.9091	0.0689655	7.44609		70.9091	0.0689655	0.881809
71.9192	0.0689655	49.022		71.9192	0.0689655	7.09417		71.9192	0.0689655	0.824558
72.9293	0.0689655	45.3391		72.9293	0.0689655	6.53161		72.9293	0.0689655	0.755853
73.9394	0.0689655	41.856		73.9394	0.0689655	5.5555		73.9394	0.0689655	0.679021
74.9495	0.0689655	38.6363		74.9495	0.0689655	4.47734		74.9495	0.0689655	0.597376
75.9596	0.0689655	35.6558		75.9596	0.0689655	3.75409		75.9596	0.0689655	0.514044
76.9697	0.0689655	33.093		76.9697	0.0689655	3.14041		76.9697	0.0689655	0.431559
77.9798	0.0689655	31.0642		77.9798	0.0689655	2.20235		77.9798	0.0689655	0.352576
78.9899	0.0689655	29.2806		78.9899	0.0689655	1.11385		78.9899	0.0689655	0.278621
80	0.0689655	28.1237		80	0.0689655	0.331785		80	0.0689655	0.21161
-20	0.103448	-0.0689545		-20	0.103448	0.674805		-20	0.103448	16.4766
-18.9899	0.103448	-0.0753253		-18.9899	0.103448	1.61856		-18.9899	0.103448	17.9113
-17.9798	0.103448	-0.0739512		-17.9798	0.103448	3.27447		-17.9798	0.103448	18.5691
-16.9697	0.103448	-0.0614595		-16.9697	0.103448	5.52586		-16.9697	0.103448	18.5344
-15.9596	0.103448	-0.0332281		-15.9596	0.103448	7.68793		-15.9596	0.103448	18.0547
-14.9495	0.103448	0.00537146		-14.9495	0.103448	9.04828		-14.9495	0.103448	17.4131
-13.9394	0.103448	0.0432215		-13.9394	0.103448	9.50623		-13.9394	0.103448	16.8716
-12.9293	0.103448	0.0613346		-12.9293	0.103448	9.45651		-12.9293	0.103448	16.6441
-11.9192	0.103448	0.0438461		-11.9192	0.103448	9.33747		-11.9192	0.103448	16.8837
-10.9091	0.103448	-0.004622		-10.9091	0.103448	9.4424		-10.9091	0.103448	17.6429
-9.89899	0.103448	-0.0513411		-9.89899	0.103448	9.96218		-9.89899	0.103448	18.8727
-8.88889	0.103448	-0.0374753		-8.88889	0.103448	11.0435		-8.88889	0.103448	20.4414
-7.87879	0.103448	0.0915646		-7.87879	0.103448	12.7094		-7.87879	0.103448	22.1806
-6.86869	0.103448	0.398612		-6.86869	0.103448	14.761		-6.86869	0.103448	23.9321
-5.85859	0.103448	1.0187		-5.85859	0.103448	16.7912		-5.85859	0.103448	25.5673
-4.84848	0.103448	2.16932		-4.84848	0.103448	18.3624		-4.84848	0.103448	27.0022
-3.83838	0.103448	3.88506		-3.83838	0.103448	19.2211		-3.83838	0.103448	28.1963
-2.82828	0.103448	5.77494		-2.82828	0.103448	19.3735		-2.82828	0.103448	29.1581
-1.81818	0.103448	7.28682		-1.81818	0.103448	19.0068		-1.81818	0.103448	29.9235
-0.808081	0.103448	8.20771		-0.808081	0.103448	18.3646		-0.808081	0.103448	30.5514
0.20202	0.103448	8.71176		0.20202	0.103448	17.6757		0.20202	0.103448	31.1044
1.21212	0.103448	9.06902		1.21212	0.103448	17.1336		1.21212	0.103448	31.6515
2.22222	0.103448	9.43228		2.22222	0.103448	16.896		2.22222	0.103448	32.2656
3.23232	0.103448	9.82739		3.23232	0.103448	17.0681		3.23232	0.103448	33.0206
4.24242	0.103448	10.2456		4.24242	0.103448	17.6927		4.24242	0.103448	33.979
5.25253	0.103448	10.7294		5.25253	0.103448	18.7355		5.25253	0.103448	35.188
6.26263	0.103448	11.4054		6.26263	0.103448	20.0992		6.26263	0.103448	36.6831
7.27273	0.103448	12.4273		7.27273	0.103448	21.6513		7.27273	0.103448	38.494
8.28283	0.103448	13.856		8.28283	0.103448	23.2468		8.28283	0.103448	40.6647
9.29293	0.103448	15.57		9.29293	0.103448	24.7605		9.29293	0.103448	43.2491
10.303	0.103448	17.2774		10.303	0.103448	26.0923		10.303	0.103448	46.3148
11.3131	0.103448	18.6621		11.3131	0.103448	27.1866		11.3131	0.103448	49.9212
12.3232	0.103448	19.5158		12.3232	0.103448	28.0308		12.3232	0.103448	54.0885
13.3333	0.103448	19.8096		13.3333	0.103448	28.6554		13.3333	0.103448	58.7674
14.3434	0.103448	19.65		14.3434	0.103448	29.1232		14.3434	0.103448	63.807
15.3535	0.103448	19.1986		15.3535	0.103448	29.5134		15.3535	0.103448	68.9527
16.3636	0.103448	18.6198		16.3636	0.103448	29.9038		16.3636	0.103448	73.8569
17.3737	0.103448	18.0591		17.3737	0.103448	30.3606		17.3737	0.103448	78.1011
18.3838	0.103448	17.6395		18.3838	0.103448	30.9327		18.3838	0.103448	81.2354
19.3939	0.103448	17.4649		19.3939	0.103448	31.6504		19.3939	0.103448	82.8369
20.404	0.103448	17.6074		20.404	0.103448	32.5282		20.404	0.103448	82.593
21.4141	0.103448	18.1004		21.4141	0.103448	33.5755		21.4141	0.103448	80.3675
22.4242	0.103448	18.9285		22.4242	0.103448	34.7988		22.4242	0.103448	76.2843
23.4343	0.103448	20.0287		23.4343	0.103448	36.2106		23.4343	0.103448	70.815
24.4444	0.103448	21.303		24.4444	0.103448	37.8292		24.4444	0.103448	64.6911
25.4545	0.103448	22.6344		25.4545	0.103448	39.6801		25.4545	0.103448	58.6178
26.4646	0.103448	23.9121		26.4646	0.103448	41.7986		26.4646	0.103448	53.0455
27.4747	0.103448	25.0481		27.4747	0.103448	44.2222		27.4747	0.103448	48.1379
28.4848	0.103448	25.987		28.4848	0.103448	46.9919		28.4848	0.103448	43.8591
29.4949	0.103448	26.7175		29.4949	0.103448	50.1376		29.4949	0.103448	40.0989
30.5051	0.103448	27.262		30.5051	0.103448	53.6704		30.5051	0.103448	36.7576
31.5152	0.103448	27.6731		31.5152	0.103448	57.5612		31.5152	0.103448	33.763
32.5253	0.103448	28.0185		32.5253	0.103448	61.7342		32.5253	0.103448	31.0341
33.5354	0.103448	28.3618		33.5354	0.103448	66.0558		33.5354	0.103448	28.4535
34.5455	0.103448	28.7579		34.5455	0.103448	70.3336		34.5455	0.103448	25.9443
35.5556	0.103448	29.238		35.5556	0.103448	74.3211		35.5556	0.103448	23.6266
36.5657	0.103448	29.8186		36.5657	0.103448	77.7301		36.5657	0.103448	21.7465
37.5758	0.103448	30.5076		37.5758	0.103448	80.2571		37.5758	0.103448	20.2739
38.5859	0.103448	31.3178		38.5859	0.103448	81.6279		38.5859	0.103448	18.8279
39.596	0.103448	32.261		39.596	0.103448	81.6382		39.596	0.103448	17.1216
40.6061	0.103448	33.3313		40.6061	0.103448	80.1759		40.6061	0.103448	15.193
41.6162	0.103448	34.51		41.6162	0.103448	77.2514		41.6162	0.103448	13.2383
42.6263	0.103448	35.7877		42.6263	0.103448	73.0647		42.6263	0.103448	11.439
43.6364	0.103448	37.1744		43.6364	0.103448	68.025		43.6364	0.103448	9.92001
44.6465	0.103448	38.6829		44.6465	0.103448	62.6453		44.6465	0.103448	8.74907
45.6566	0.103448	40.3319		45.6566	0.103448	57.3755		45.6566	0.103448	7.92977
46.6667	0.103448	42.1517		46.6667	0.103448	52.5069		46.6667	0.103448	7.37726
47.6768	0.103448	44.1842		47.6768	0.103448	48.1572		47.6768	0.103448	6.9084
48.6869	0.103448	46.4706		48.6869	0.103448	44.3238		48.6869	0.103448	6.31697
49.697	0.103448	49.0405		49.697	0.103448	40.9466		49.697	0.103448	5.52372
50.7071	0.103448	51.903		50.7071	0.103448	37.9518		50.7071	0.103448	4.62197
51.7172	0.103448	55.042		51.7172	0.103448	35.2503		51.7172	0.103448	3.70892
52.7273	0.103448	58.4077		52.7273	0.103448	32.7228		52.7273	0.103448	2.76631
53.7374	0.103448	61.921		53.7374	0.103448	30.2338		53.7374	0.103448	1.82947
54.7475	0.103448	65.4735		54.7475	0.103448	27.7251		54.7475	0.103448	1.09977
55.7576	0.103448	68.9394		55.7576	0.103448	25.3433		55.7576	0.103448	0.716465
56.7677	0.103448	72.1772		56.7677	0.103448	23.3762		56.7677	0.103448	0.605663
57.7778	0.103448	75.0331		57.7778	0.103448	21.9369		57.7778	0.103448	0.650856
58.7879	0.103448	77.3461		58.7879	0.103448	20.8116		58.7879	0.103448	0.792091
59.798	0.103448	78.9653		59.798	0.103448	19.6995		59.798	0.103448	0.93616
60.8081	0.103448	79.7647		60.8081	0.103448	18.4502		60.8081	0.103448	0.976294
61.8182	0.103448	79.6457		61.8182	0.103448	17.0456		61.8182	0.103448	0.907499
62.8283	0.103448	78.5272		62.8283	0.103448	15.5144		62.8283	0.103448	0.808225
63.8384	0.103448	76.3578		63.8384	0.103448	13.9077		63.8384	0.103448	0.742534
64.8485	0.103448	73.1685		64.8485	0.103448	12.3042		64.8485	0.103448	0.724573
65.8586	0.103448	69.1454		65.8586	0.103448	10.8017		65.8586	0.103448	0.738732
66.8687	0.103448	64.6384		66.8687	0.103448	9.49645		66.8687	0.103448	0.764215
67.8788	0.103448	60.0769		67.8788	0.103448	8.44512		67.8788	0.103448	0.785416
68.8889	0.103448	55.7862		68.8889	0.103448	7.64494		68.8889	0.103448	0.793633
69.899	0.103448	51.5768		69.899	0.103448	7.05879		69.899	0.103448	0.785295
70.9091	0.103448	46.7916		70.9091	0.103448	6.63154		70.9091	0.103448	0.75996
71.9192	0.103448	42.6106		71.9192	0.103448	6.245		71.9192	0.103448	0.719237
72.9293	0.103448	38.9861		72.9293	0.103448	5.71166		72.9293	0.103448	0.665721
73.9394	0.103448	35.5338		73.9394	0.103448	4.90103		73.9394	0.103448	0.602579
74.9495	0.103448	32.3745		74.9495	0.103448	4.03062		74.9495	0.103448	0.533031
75.9596	0.103448	29.5524		75.9596	0.103448	3.42024		75.9596	0.103448	0.460115
76.9697	0.103448	27.2799		76.9697	0.103448	2.84484		76.9697	0.103448	0.386964
77.9798	0.103448	25.5598		77.9798	0.103448	1.99223		77.9798	0.103448	0.315878
78.9899	0.103448	24.1365		78.9899	0.103448	1.01858		78.9899	0.103448	0.24907
80	0.103448	23.1955		80	0.103448	0.299814		80	0.103448	0.188466
-20	0.137931	-0.0710781		-20	0.137931	0.741136		-20	0.137931	17.276
-18.9899	0.137931	-0.0806968		-18.9899	0.137931	1.72674		-18.9899	0.137931	18.8317
-17.9798	0.137931	-0.0841945		-17.9798	0.137931	3.48345		-17.9798	0.137931	19.6723
-16.9697	0.137931	-0.0764496		-16.9697	0.137931	5.93771		-16.9697	0.137931	19.8353
-15.9596	0.137931	-0.0517159		-15.9596	0.137931	8.34949		-15.9596	0.137931	19.5346
-14.9495	0.137931	-0.0101183		-14.9495	0.137931	9.862		-14.9495	0.137931	19.0414
-13.9394	0.137931	0.0397238		-13.9394	0.137931	10.3329		-13.9394	0.137931	18.6147
-12.9293	0.137931	0.0791978		-12.9293	0.137931	10.2404		-12.9293	0.137931	18.4687
-11.9192	0.137931	0.0841945		-11.9192	0.137931	10.115		-11.9192	0.137931	18.7533
-10.9091	0.137931	0.0473438		-10.9091	0.137931	10.2755		-10.9091	0.137931	19.5281
-9.89899	0.137931	-0.0047469		-9.89899	0.137931	10.8904		-9.89899	0.137931	20.7503
-8.88889	0.137931	-0.0084944		-8.88889	0.137931	12.0541		-8.88889	0.137931	22.2985
-7.87879	0.137931	0.116923		-7.87879	0.137931	13.7582		-7.87879	0.137931	24.0132
-6.86869	0.137931	0.463694		-6.86869	0.137931	15.8133		-6.86869	0.137931	25.7338
-5.85859	0.137931	1.18622		-5.85859	0.137931	17.8625		-5.85859	0.137931	27.336
-4.84848	0.137931	2.52209		-4.84848	0.137931	19.506		-4.84848	0.137931	28.7334
-3.83838	0.137931	4.49966		-3.83838	0.137931	20.4875		-3.83838	0.137931	29.888
-2.82828	0.137931	6.62676		-2.82828	0.137931	20.7802		-2.82828	0.137931	30.7984
-1.81818	0.137931	8.23832		-1.81818	0.137931	20.5453		-1.81818	0.137931	31.494
-0.808081	0.137931	9.11924		-0.808081	0.137931	20.0167		-0.808081	0.137931	32.0191
0.20202	0.137931	9.54183		0.20202	0.137931	19.4272		0.20202	0.137931	32.4285
1.21212	0.137931	9.8575		1.21212	0.137931	18.973		1.21212	0.137931	32.7913
2.22222	0.137931	10.248		2.22222	0.137931	18.8128		2.22222	0.137931	33.1979
3.23232	0.137931	10.7298		3.23232	0.137931	19.0472		3.23232	0.137931	33.7464
4.24242	0.137931	11.2669		4.24242	0.137931	19.7138		4.24242	0.137931	34.5262
5.25253	0.137931	11.8784		5.25253	0.137931	20.7777		5.25253	0.137931	35.5972
6.26263	0.137931	12.6639		6.26263	0.137931	22.1449		6.26263	0.137931	36.9932
7.27273	0.137931	13.7559		7.27273	0.137931	23.6819		7.27273	0.137931	38.7328
8.28283	0.137931	15.2073		8.28283	0.137931	25.2507		8.28283	0.137931	40.8354
9.29293	0.137931	16.9122		9.29293	0.137931	26.723		9.29293	0.137931	43.334
10.303	0.137931	18.6156		10.303	0.137931	27.9979		10.303	0.137931	46.2661
11.3131	0.137931	20.0257		11.3131	0.137931	29.0195		11.3131	0.137931	49.6584
12.3232	0.137931	20.9406		12.3232	0.137931	29.7712		12.3232	0.137931	53.4988
13.3333	0.137931	21.3174		13.3333	0.137931	30.2818		13.3333	0.137931	57.7099
14.3434	0.137931	21.2445		14.3434	0.137931	30.6137		14.3434	0.137931	62.1359
15.3535	0.137931	20.8801		15.3535	0.137931	30.8467		15.3535	0.137931	66.5352
16.3636	0.137931	20.3903		16.3636	0.137931	31.069		16.3636	0.137931	70.5908
17.3737	0.137931	19.9242		17.3737	0.137931	31.3588		17.3737	0.137931	73.9389
18.3838	0.137931	19.6048		18.3838	0.137931	31.7783		18.3838	0.137931	76.223
19.3939	0.137931	19.5285		19.3939	0.137931	32.3683		19.3939	0.137931	77.1446
20.404	0.137931	19.7592		20.404	0.137931	33.1484		20.404	0.137931	76.4691
21.4141	0.137931	20.3199		21.4141	0.137931	34.1274		21.4141	0.137931	74.0568
22.4242	0.137931	21.1847		22.4242	0.137931	35.3072		22.4242	0.137931	70.0155
23.4343	0.137931	22.2871		23.4343	0.137931	36.6919		23.4343	0.137931	64.8063
24.4444	0.137931	23.529		24.4444	0.137931	38.2904		24.4444	0.137931	59.0824
25.4545	0.137931	24.7998		25.4545	0.137931	40.1193		25.4545	0.137931	53.4308
26.4646	0.137931	25.9925		26.4646	0.137931	42.2007		26.4646	0.137931	48.2214
27.4747	0.137931	27.0233		27.4747	0.137931	44.5604		27.4747	0.137931	43.5929
28.4848	0.137931	27.8429		28.4848	0.137931	47.2211		28.4848	0.137931	39.5335
29.4949	0.137931	28.44		29.4949	0.137931	50.194		29.4949	0.137931	35.976
30.5051	0.137931	28.844		30.5051	0.137931	53.4647		30.5051	0.137931	32.8496
31.5152	0.137931	29.1097		31.5152	0.137931	56.9895		31.5152	0.137931	30.0817
32.5253	0.137931	29.3084		32.5253	0.137931	60.6794		32.5253	0.137931	27.5674
33.5354	0.137931	29.5117		33.5354	0.137931	64.394		33.5354	0.137931	25.1625
34.5455	0.137931	29.78		34.5455	0.137931	67.9391		34.5455	0.137931	22.7829
35.5556	0.137931	30.153		35.5556	0.137931	71.0788		35.5556	0.137931	20.573
36.5657	0.137931	30.6503		36.5657	0.137931	73.5716		36.5657	0.137931	18.8195
37.5758	0.137931	31.2789		37.5758	0.137931	75.2105		37.5758	0.137931	17.5291
38.5859	0.137931	32.0485		38.5859	0.137931	75.8308		38.5859	0.137931	16.3438
39.596	0.137931	32.9711		39.596	0.137931	75.2857		39.596	0.137931	14.9641
40.6061	0.137931	34.0343		40.6061	0.137931	73.4549		40.6061	0.137931	13.3844
41.6162	0.137931	35.2019		41.6162	0.137931	70.3499		41.6162	0.137931	11.7576
42.6263	0.137931	36.4675		42.6263	0.137931	66.1974		42.6263	0.137931	10.2375
43.6364	0.137931	37.8527		43.6364	0.137931	61.3943		43.6364	0.137931	8.9349
44.6465	0.137931	39.3638		44.6465	0.137931	56.3758		44.6465	0.137931	7.91403
45.6566	0.137931	41.0001		45.6566	0.137931	51.5029		45.6566	0.137931	7.18342
46.6667	0.137931	42.7853		46.6667	0.137931	47.0015		46.6667	0.137931	6.67272
47.6768	0.137931	44.7619		47.6768	0.137931	42.9648		47.6768	0.137931	6.23082
48.6869	0.137931	46.9623		48.6869	0.137931	39.4007		48.6869	0.137931	5.69482
49.697	0.137931	49.4015		49.697	0.137931	36.2735		49.697	0.137931	5.00783
50.7071	0.137931	52.0785		50.7071	0.137931	33.5219		50.7071	0.137931	4.23895
51.7172	0.137931	54.9716		51.7172	0.137931	31.0506		51.7172	0.137931	3.44587
52.7273	0.137931	58.0289		52.7273	0.137931	28.7225		52.7273	0.137931	2.60962
53.7374	0.137931	61.1527		53.7374	0.137931	26.3904		53.7374	0.137931	1.77889
54.7475	0.137931	64.1964		54.7475	0.137931	24.0061		54.7475	0.137931	1.1339
55.7576	0.137931	66.9955		55.7576	0.137931	21.7428		55.7576	0.137931	0.795975
56.7677	0.137931	69.4052		56.7677	0.137931	19.9109		56.7677	0.137931	0.710235
57.7778	0.137931	71.3326		57.7778	0.137931	18.6326		57.7778	0.137931	0.768212
58.7879	0.137931	72.7224		58.7879	0.137931	17.7055		58.7879	0.137931	0.895741
59.798	0.137931	73.5221		59.798	0.137931	16.8365		59.798	0.137931	0.999997
60.8081	0.137931	73.6437		60.8081	0.137931	15.8652		60.8081	0.137931	0.987649
61.8182	0.137931	72.9656		61.8182	0.137931	14.7562		61.8182	0.137931	0.862263
62.8283	0.137931	71.3846		62.8283	0.137931	13.5211		62.8283	0.137931	0.709337
63.8384	0.137931	68.8785		63.8384	0.137931	12.1968		63.8384	0.137931	0.601439
64.8485	0.137931	65.5446		64.8485	0.137931	10.8499		64.8485	0.137931	0.557687
65.8586	0.137931	61.6075		65.8586	0.137931	9.57099		65.8586	0.137931	0.561817
66.8687	0.137931	57.3825		66.8687	0.137931	8.4499		66.8687	0.137931	0.588975
67.8788	0.137931	53.202		67.8788	0.137931	7.53868		67.8788	0.137931	0.61965
68.8889	0.137931	49.3153		68.8889	0.137931	6.83641		68.8889	0.137931	0.641717
69.899	0.137931	45.5205		69.899	0.137931	6.30532		69.899	0.137931	0.649111
70.9091	0.137931	40.9224		70.9091	0.137931	5.87884		70.9091	0.137931	0.639883
71.9192	0.137931	36.8458		71.9192	0.137931	5.46716		71.9192	0.137931	0.614657
72.9293	0.137931	33.2684		72.9293	0.137931	4.98314		72.9293	0.137931	0.575597
73.9394	0.137931	29.9058		73.9394	0.137931	4.3192		73.9394	0.137931	0.525411
74.9495	0.137931	26.8517		74.9495	0.137931	3.5975		74.9495	0.137931	0.467391
75.9596	0.137931	24.2135		75.9596	0.137931	3.05981		75.9596	0.137931	0.404792
76.9697	0.137931	22.2244		76.9697	0.137931	2.53835		76.9697	0.137931	0.340697
77.9798	0.137931	20.8143		77.9798	0.137931	1.80111		77.9798	0.137931	0.277778
78.9899	0.137931	19.7606		78.9899	0.137931	0.949963		78.9899	0.137931	0.218395
80	0.137931	18.9327		80	0.137931	0.294407		80	0.137931	0.164532
-20	0.172414	-0.0665811		-20	0.172414	0.798973		-20	0.172414	18.0903
-18.9899	0.172414	-0.0771991		-18.9899	0.172414	1.82605		-18.9899	0.172414	19.7467
-17.9798	0.172414	-0.0846942		-17.9798	0.172414	3.68432		-17.9798	0.172414	20.7609
-16.9697	0.172414	-0.0810715		-16.9697	0.172414	6.34681		-16.9697	0.172414	21.1264
-15.9596	0.172414	-0.0623339		-15.9596	0.172414	9.0188		-15.9596	0.172414	21.0183
-14.9495	0.172414	-0.0232347		-14.9495	0.172414	10.6901		-14.9495	0.172414	20.6871
-13.9394	0.172414	0.0309796		-13.9394	0.172414	11.1649		-13.9394	0.172414	20.3843
-12.9293	0.172414	0.0846941		-12.9293	0.172414	11.0187		-12.9293	0.172414	20.3212
-11.9192	0.172414	0.109678		-11.9192	0.172414	10.8834		-11.9192	0.172414	20.6454
-10.9091	0.172414	0.0883168		-10.9091	0.172414	11.1092		-10.9091	0.172414	21.4184
-9.89899	0.172414	0.0356015		-9.89899	0.172414	11.8331		-9.89899	0.172414	22.6078
-8.88889	0.172414	0.0168639		-8.88889	0.172414	13.0932		-8.88889	0.172414	24.1047
-7.87879	0.172414	0.137284		-7.87879	0.172414	14.8425		-7.87879	0.172414	25.7609
-6.86869	0.172414	0.518033		-6.86869	0.172414	16.8999		-6.86869	0.172414	27.4275
-5.85859	0.172414	1.34411		-5.85859	0.172414	18.9525		-5.85859	0.172414	28.9835
-4.84848	0.172414	2.87898		-4.84848	0.172414	20.6503		-4.84848	0.172414	30.346
-3.83838	0.172414	5.14086		-3.83838	0.172414	21.7418		-3.83838	0.172414	31.4701
-2.82828	0.172414	7.52017		-2.82828	0.172414	22.1751		-2.82828	0.172414	32.3435
-1.81818	0.172414	9.21842		-1.81818	0.172414	22.0792		-1.81818	0.172414	32.9788
-0.808081	0.172414	10.0358		-0.808081	0.172414	21.6748		-0.808081	0.172414	33.4017
0.20202	0.172414	10.3559		0.20202	0.172414	21.191		0.20202	0.172414	33.6583
1.21212	0.172414	10.6245		1.21212	0.172414	20.828		1.21212	0.172414	33.8247
2.22222	0.172414	11.0483		2.22222	0.172414	20.7418		2.22222	0.172414	34.0083
3.23232	0.172414	11.6243		3.23232	0.172414	21.0279		3.23232	0.172414	34.3377
4.24242	0.172414	12.292		4.24242	0.172414	21.7183		4.24242	0.172414	34.9262
5.25253	0.172414	13.0392		5.25253	0.172414	22.7782		5.25253	0.172414	35.8489
6.26263	0.172414	13.9406		6.26263	0.172414	24.1182		6.26263	0.172414	37.1364
7.27273	0.172414	15.1068		7.27273	0.172414	25.6132		7.27273	0.172414	38.7932
8.28283	0.172414	16.5848		8.28283	0.172414	27.1301		8.28283	0.172414	40.8205
9.29293	0.172414	18.2801		9.29293	0.172414	28.5471		9.29293	0.172414	43.2226
10.303	0.172414	19.9711		10.303	0.172414	29.7656		10.303	0.172414	46.0088
11.3131	0.172414	21.3956		11.3131	0.172414	30.7242		11.3131	0.172414	49.1746
12.3232	0.172414	22.3614		12.3232	0.172414	31.3983		12.3232	0.172414	52.6828
13.3333	0.172414	22.8142		13.3333	0.172414	31.8089		13.3333	0.172414	56.4434
14.3434	0.172414	22.8291		14.3434	0.172414	32.0096		14.3434	0.172414	60.2922
15.3535	0.172414	22.5561		15.3535	0.172414	32.0827		15.3535	0.172414	63.9844
16.3636	0.172414	22.1586		16.3636	0.172414	32.1252		16.3636	0.172414	67.2213
17.3737	0.172414	21.7876		17.3737	0.172414	32.2315		17.3737	0.172414	69.7157
18.3838	0.172414	21.5635		18.3838	0.172414	32.48		18.3838	0.172414	71.2388
19.3939	0.172414	21.5769		19.3939	0.172414	32.9245		19.3939	0.172414	71.5834
20.404	0.172414	21.8799		20.404	0.172414	33.5936		20.404	0.172414	70.5219
21.4141	0.172414	22.4843		21.4141	0.172414	34.4929		21.4141	0.172414	67.9239
22.4242	0.172414	23.3603		22.4242	0.172414	35.6209		22.4242	0.172414	63.9487
23.4343	0.172414	24.437		23.4343	0.172414	36.9726		23.4343	0.172414	59.032
24.4444	0.172414	25.6227		24.4444	0.172414	38.5461		24.4444	0.172414	53.7169
25.4545	0.172414	26.8149		25.4545	0.172414	40.3465		25.4545	0.172414	48.4786
26.4646	0.172414	27.9135		26.4646	0.172414	42.3827		26.4646	0.172414	43.6182
27.4747	0.172414	28.8426		27.4747	0.172414	44.6642		27.4747	0.172414	39.263
28.4848	0.172414	29.5539		28.4848	0.172414	47.1968		28.4848	0.172414	35.4305
29.4949	0.172414	30.0374		29.4949	0.172414	49.9767		29.4949	0.172414	32.0895
30.5051	0.172414	30.3166		30.5051	0.172414	52.9806		30.5051	0.172414	29.186
31.5152	0.172414	30.4465		31.5152	0.172414	56.148		31.5152	0.172414	26.6429
32.5253	0.172414	30.5003		32.5253	0.172414	59.3675		32.5253	0.172414	24.3391
33.5354	0.172414	30.5555		33.5354	0.172414	62.4726		33.5354	0.172414	22.1164
34.5455	0.172414	30.6818		34.5455	0.172414	65.2651		34.5455	0.172414	19.8851
35.5556	0.172414	30.928		35.5556	0.172414	67.5588		35.5556	0.172414	17.7985
36.5657	0.172414	31.3206		36.5657	0.172414	69.2175		36.5657	0.172414	16.1646
37.5758	0.172414	31.8695		37.5758	0.172414	70.1348		37.5758	0.172414	15.0261
38.5859	0.172414	32.5824		38.5859	0.172414	70.1739		38.5859	0.172414	14.0589
39.596	0.172414	33.4658		39.596	0.172414	69.1608		39.596	0.172414	12.9593
40.6061	0.172414	34.4981		40.6061	0.172414	66.9966		40.6061	0.172414	11.6847
41.6162	0.172414	35.6304		41.6162	0.172414	63.7605		41.6162	0.172414	10.3509
42.6263	0.172414	36.8697		42.6263	0.172414	59.7004		42.6263	0.172414	9.08708
43.6364	0.172414	38.2605		43.6364	0.172414	55.1599		43.6364	0.172414	7.98816
44.6465	0.172414	39.7866		44.6465	0.172414	50.4945		44.6465	0.172414	7.11165
45.6566	0.172414	41.4071		45.6566	0.172414	45.9902		45.6566	0.172414	6.46781
46.6667	0.172414	43.1414		46.6667	0.172414	41.8247		46.6667	0.172414	6.0012
47.6768	0.172414	45.0376		47.6768	0.172414	38.082		47.6768	0.172414	5.59071
48.6869	0.172414	47.1284		48.6869	0.172414	34.7843		48.6869	0.172414	5.11026
49.697	0.172414	49.4225		49.697	0.172414	31.9115		49.697	0.172414	4.51765
50.7071	0.172414	51.9112		50.7071	0.172414	29.4044		50.7071	0.172414	3.85978
51.7172	0.172414	54.5616		51.7172	0.172414	27.1593		51.7172	0.172414	3.17121
52.7273	0.172414	57.298		52.7273	0.172414	25.0305		52.7273	0.172414	2.4398
53.7374	0.172414	59.9924		53.7374	0.172414	22.8699		53.7374	0.172414	1.71817
54.7475	0.172414	62.4744		54.7475	0.172414	20.6367		54.7475	0.172414	1.15759
55.7576	0.172414	64.5801		55.7576	0.172414	18.5149		55.7576	0.172414	0.863224
56.7677	0.172414	66.2128		56.7677	0.172414	16.8193		56.7677	0.172414	0.801132
57.7778	0.172414	67.3584		57.7778	0.172414	15.6815		57.7778	0.172414	0.873213
58.7879	0.172414	68.0258		58.7879	0.172414	14.9195		58.7879	0.172414	0.992627
59.798	0.172414	68.1695		59.798	0.172414	14.2521		59.798	0.172414	1.0642
60.8081	0.172414	67.6827		60.8081	0.172414	13.5114		60.8081	0.172414	1.00623
61.8182	0.172414	66.4641		61.8182	0.172414	12.6475		61.8182	0.172414	0.830203
62.8283	0.172414	64.4702		62.8283	0.172414	11.663		62.8283	0.172414	0.627208
63.8384	0.172414	61.7345		63.8384	0.172414	10.5861		63.8384	0.172414	0.47829
64.8485	0.172414	58.3829		64.8485	0.172414	9.47424		64.8485	0.172414	0.40811
65.8586	0.172414	54.6257		65.8586	0.172414	8.40839		65.8586	0.172414	0.400619
66.8687	0.172414	50.7065		66.8687	0.172414	7.4676		66.8687	0.172414	0.427866
67.8788	0.172414	46.8601		67.8788	0.172414	6.6975		67.8788	0.172414	0.466134
68.8889	0.172414	43.3024		68.8889	0.172414	6.09723		68.8889	0.172414	0.499916
69.899	0.172414	39.9053		69.899	0.172414	5.6239		69.899	0.172414	0.521047
70.9091	0.172414	35.5436		70.9091	0.172414	5.19707		70.9091	0.172414	0.525813
71.9192	0.172414	31.6041		71.9192	0.172414	4.75969		71.9192	0.172414	0.514216
72.9293	0.172414	28.1233		72.9293	0.172414	4.3144		72.9293	0.172414	0.487756
73.9394	0.172414	24.9382		73.9394	0.172414	3.75838		73.9394	0.172414	0.449239
74.9495	0.172414	22.0417		74.9495	0.172414	3.14991		74.9495	0.172414	0.401844
75.9596	0.172414	19.6073		75.9596	0.172414	2.69319		75.9596	0.172414	0.349039
76.9697	0.172414	17.8886		76.9697	0.172414	2.25828		76.9697	0.172414	0.293806
77.9798	0.172414	16.7913		77.9798	0.172414	1.64034		77.9798	0.172414	0.239061
78.9899	0.172414	16.0749		78.9899	0.172414	0.901445		78.9899	0.172414	0.187054
80	0.172414	15.3071		80	0.172414	0.309909		80	0.172414	0.139982
-20	0.206897	-0.0572123		-20	0.206897	0.846817		-20	0.206897	18.9253
-18.9899	0.206897	-0.0679552		-18.9899	0.206897	1.91374		-18.9899	0.206897	20.6671
-17.9798	0.206897	-0.0761998		-17.9798	0.206897	3.86845		-17.9798	0.206897	21.8421
-16.9697	0.206897	-0.0760748		-16.9697	0.206897	6.7438		-16.9697	0.206897	22.411
-15.9596	0.206897	-0.0629585		-15.9596	0.206897	9.69548		-15.9596	0.206897	22.5052
-14.9495	0.206897	-0.0297304		-14.9495	0.206897	11.5339		-14.9495	0.206897	22.3475
-13.9394	0.206897	0.0233596		-13.9394	0.206897	12.0027		-13.9394	0.206897	22.1744
-12.9293	0.206897	0.0833201		-12.9293	0.206897	11.7884		-12.9293	0.206897	22.1934
-11.9192	0.206897	0.123668		-11.9192	0.206897	11.6413		-11.9192	0.206897	22.5466
-10.9091	0.206897	0.118797		-10.9091	0.206897	11.9421		-10.9091	0.206897	23.3001
-9.89899	0.206897	0.0704535		-9.89899	0.206897	12.7888		-9.89899	0.206897	24.4324
-8.88889	0.206897	0.0429717		-8.88889	0.206897	14.159		-8.88889	0.206897	25.8491
-7.87879	0.206897	0.155647		-7.87879	0.206897	15.9613		-7.87879	0.206897	27.423
-6.86869	0.206897	0.567501		-6.86869	0.206897	18.0192		-6.86869	0.206897	29.0186
-5.85859	0.206897	1.49214		-5.85859	0.206897	20.0648		-5.85859	0.206897	30.5236
-4.84848	0.206897	3.229		-4.84848	0.206897	21.7988		-4.84848	0.206897	31.8539
-3.83838	0.206897	5.79405		-3.83838	0.206897	22.9866		-3.83838	0.206897	32.9535
-2.82828	0.206897	8.44343		-2.82828	0.206897	23.557		-2.82828	0.206897	33.7926
-1.81818	0.206897	10.2269		-1.81818	0.206897	23.6052		-1.81818	0.206897	34.3622
-0.808081	0.206897	10.955		-0.808081	0.206897	23.3331		-0.808081	0.206897	34.6713
0.20202	0.206897	11.1546		0.20202	0.206897	22.9624		0.20202	0.206897	34.762
1.21212	0.206897	11.3715		1.21212	0.206897	22.692		1.21212	0.206897	34.7172
2.22222	0.206897	11.8334		2.22222	0.206897	22.6734		2.22222	0.206897	34.6695
3.23232	0.206897	12.515		3.23232	0.206897	22.9972		3.23232	0.206897	34.7744
4.24242	0.206897	13.3207		4.24242	0.206897	23.6925		4.24242	0.206897	35.1706
5.25253	0.206897	14.2095		5.25253	0.206897	24.7254		5.25253	0.206897	35.9459
6.26263	0.206897	15.2316		6.26263	0.206897	26.0148		6.26263	0.206897	37.1275
7.27273	0.206897	16.4771		7.27273	0.206897	27.4457		7.27273	0.206897	38.7026
8.28283	0.206897	17.9848		8.28283	0.206897	28.8967		8.28283	0.206897	40.6449
9.29293	0.206897	19.6703		9.29293	0.206897	30.2522		9.29293	0.206897	42.9311
10.303	0.206897	21.3449		10.303	0.206897	31.4135		10.303	0.206897	45.5465
11.3131	0.206897	22.774		11.3131	0.206897	32.3113		11.3131	0.206897	48.4709
12.3232	0.206897	23.7788		12.3232	0.206897	32.9089		12.3232	0.206897	51.6531
13.3333	0.206897	24.2997		13.3333	0.206897	33.2153		13.3333	0.206897	54.9799
14.3434	0.206897	24.3997		14.3434	0.206897	33.2782		14.3434	0.206897	58.2568
15.3535	0.206897	24.2179		15.3535	0.206897	33.181		15.3535	0.206897	61.2359
16.3636	0.206897	23.9147		16.3636	0.206897	33.0312		16.3636	0.206897	63.6854
17.3737	0.206897	23.6372		17.3737	0.206897	32.9432		17.3737	0.206897	65.4382
18.3838	0.206897	23.5028		18.3838	0.206897	33.0136		18.3838	0.206897	66.3432
19.3939	0.206897	23.5934		19.3939	0.206897	33.3118		19.3939	0.206897	66.1839
20.404	0.206897	23.9527		20.404	0.206897	33.8709		20.404	0.206897	64.742
21.4141	0.206897	24.5815		21.4141	0.206897	34.6979		21.4141	0.206897	61.9801
22.4242	0.206897	25.4465		22.4242	0.206897	35.7802		22.4242	0.206897	58.1009
23.4343	0.206897	26.4795		23.4343	0.206897	37.1014		23.4343	0.206897	53.4838
24.4444	0.206897	27.5967		24.4444	0.206897	38.6442		24.4444	0.206897	48.5712
25.4545	0.206897	28.7029		25.4545	0.206897	40.397		25.4545	0.206897	43.7391
26.4646	0.206897	29.7069		26.4646	0.206897	42.3555		26.4646	0.206897	39.2271
27.4747	0.206897	30.535		27.4747	0.206897	44.5215		27.4747	0.206897	35.1564
28.4848	0.206897	31.1413		28.4848	0.206897	46.8991		28.4848	0.206897	31.5688
29.4949	0.206897	31.5086		29.4949	0.206897	49.4787		29.4949	0.206897	28.4574
30.5051	0.206897	31.6597		30.5051	0.206897	52.2161		30.5051	0.206897	25.7787
31.5152	0.206897	31.6459		31.5152	0.206897	55.014		31.5152	0.206897	23.4528
32.5253	0.206897	31.5437		32.5253	0.206897	57.7242		32.5253	0.206897	21.3533
33.5354	0.206897	31.4393		33.5354	0.206897	60.1779		33.5354	0.206897	19.3159
34.5455	0.206897	31.4105		34.5455	0.206897	62.2375		34.5455	0.206897	17.2452
35.5556	0.206897	31.5195		35.5556	0.206897	63.8175		35.5556	0.206897	15.2883
36.5657	0.206897	31.7998		36.5657	0.206897	64.8482		36.5657	0.206897	13.7596
37.5758	0.206897	32.2657		37.5758	0.206897	65.2048		37.5758	0.206897	12.7396
38.5859	0.206897	32.9203		38.5859	0.206897	64.7103		38.5859	0.206897	11.9496
39.596	0.206897	33.7615		39.596	0.206897	63.2356		39.596	0.206897	11.0916
40.6061	0.206897	34.7593		40.6061	0.206897	60.7778		40.6061	0.206897	10.0899
41.6162	0.206897	35.856		41.6162	0.206897	57.4629		41.6162	0.206897	9.02398
42.6263	0.206897	37.0751		42.6263	0.206897	53.5237		42.6263	0.206897	7.99801
43.6364	0.206897	38.4749		43.6364	0.206897	49.2537		43.6364	0.206897	7.09036
44.6465	0.206897	39.9896		44.6465	0.206897	44.9363		44.6465	0.206897	6.34991
45.6566	0.206897	41.5417		45.6566	0.206897	40.7897		45.6566	0.206897	5.78891
46.6667	0.206897	43.1732		46.6667	0.206897	36.956		46.6667	0.206897	5.36608
47.6768	0.206897	44.9658		47.6768	0.206897	33.5145		47.6768	0.206897	4.98928
48.6869	0.206897	46.9603		48.6869	0.206897	30.495		48.6869	0.206897	4.5633
49.697	0.206897	49.1468		49.697	0.206897	27.8817		49.697	0.206897	4.05471
50.7071	0.206897	51.4747		50.7071	0.206897	25.6133		50.7071	0.206897	3.4924
51.7172	0.206897	53.8576		51.7172	0.206897	23.5847		51.7172	0.206897	2.89722
52.7273	0.206897	56.1844		52.7273	0.206897	21.652		52.7273	0.206897	2.26651
53.7374	0.206897	58.338		53.7374	0.206897	19.6729		53.7374	0.206897	1.65049
54.7475	0.206897	60.2084		54.7475	0.206897	17.6097		54.7475	0.206897	1.17072
55.7576	0.206897	61.7034		55.7576	0.206897	15.6416		55.7576	0.206897	0.918133
56.7677	0.206897	62.7579		56.7677	0.206897	14.0767		56.7677	0.206897	0.877051
57.7778	0.206897	63.3307		57.7778	0.206897	13.0558		57.7778	0.206897	0.961233
58.7879	0.206897	63.3876		58.7879	0.206897	12.4248		58.7879	0.206897	1.07432
59.798	0.206897	62.8924		59.798	0.206897	11.9208		59.798	0.206897	1.11836
60.8081	0.206897	61.8136		60.8081	0.206897	11.3691		60.8081	0.206897	1.02187
61.8182	0.206897	60.1255		61.8182	0.206897	10.7096		61.8182	0.206897	0.803248
62.8283	0.206897	57.8249		62.8283	0.206897	9.93912		62.8283	0.206897	0.557788
63.8384	0.206897	54.9668		63.8384	0.206897	9.08107		63.8384	0.206897	0.372649
64.8485	0.206897	51.6827		64.8485	0.206897	8.1847		64.8485	0.206897	0.278082
65.8586	0.206897	48.142		65.8586	0.206897	7.31861		65.8586	0.206897	0.259001
66.8687	0.206897	44.5067		66.8687	0.206897	6.54958		66.8687	0.206897	0.285031
67.8788	0.206897	40.9446		67.8788	0.206897	5.9161		67.8788	0.206897	0.328955
68.8889	0.206897	37.6751		68.8889	0.206897	5.41607		68.8889	0.206897	0.37211
69.899	0.206897	34.6725		69.899	0.206897	4.99746		69.899	0.206897	0.404198
70.9091	0.206897	30.6		70.9091	0.206897	4.56354		70.9091	0.206897	0.420574
71.9192	0.206897	26.8626		71.9192	0.206897	4.09095		71.9192	0.206897	0.420309
72.9293	0.206897	23.5574		72.9293	0.206897	3.66726		72.9293	0.206897	0.404632
73.9394	0.206897	20.6134		73.9394	0.206897	3.20545		73.9394	0.206897	0.376252
74.9495	0.206897	17.9124		74.9495	0.206897	2.72073		74.9495	0.206897	0.338558
75.9596	0.206897	15.6888		75.9596	0.206897	2.36918		75.9596	0.206897	0.294798
76.9697	0.206897	14.2231		76.9697	0.206897	2.01881		76.9697	0.206897	0.248079
77.9798	0.206897	13.4351		77.9798	0.206897	1.49156		77.9798	0.206897	0.201217
78.9899	0.206897	12.9748		78.9899	0.206897	0.853059		78.9899	0.206897	0.156627
80	0.206897	12.2433		80	0.206897	0.331609		80	0.206897	0.116287
-20	0.241379	-0.0465943		-20	0.241379	0.893036		-20	0.241379	19.7856
-18.9899	0.241379	-0.0537146		-18.9899	0.241379	1.99106		-18.9899	0.241379	21.5933
-17.9798	0.241379	-0.0600854		-17.9798	0.241379	4.03646		-17.9798	0.241379	22.9141
-16.9697	0.241379	-0.0613346		-16.9697	0.241379	7.12718		-16.9697	0.241379	23.681
-15.9596	0.241379	-0.0518408		-15.9596	0.241379	10.3812		-15.9596	0.241379	23.9841
-14.9495	0.241379	-0.0252334		-14.9495	0.241379	12.4042		-14.9495	0.241379	24.007
-13.9394	0.241379	0.0226101		-13.9394	0.241379	12.8554		-13.9394	0.241379	23.9693
-12.9293	0.241379	0.0826955		-12.9293	0.241379	12.5553		-12.9293	0.241379	24.0666
-11.9192	0.241379	0.132787		-11.9192	0.241379	12.3922		-11.9192	0.241379	24.4408
-10.9091	0.241379	0.141657		-10.9091	0.241379	12.7764		-10.9091	0.241379	25.1603
-9.89899	0.241379	0.103182		-9.89899	0.241379	13.7597		-9.89899	0.241379	26.2171
-8.88889	0.241379	0.0739512		-8.88889	0.241379	15.2498		-8.88889	0.241379	27.5377
-7.87879	0.241379	0.184503		-7.87879	0.241379	17.1122		-7.87879	0.241379	29.0155
-6.86869	0.241379	0.619716		-6.86869	0.241379	19.1691		-6.86869	0.241379	30.5322
-5.85859	0.241379	1.63405		-5.85859	0.241379	21.1984		-5.85859	0.241379	31.9822
-4.84848	0.241379	3.57002		-4.84848	0.241379	22.9534		-4.84848	0.241379	33.2764
-3.83838	0.241379	6.45162		-3.83838	0.241379	24.2238		-3.83838	0.241379	34.3429
-2.82828	0.241379	9.39655		-2.82828	0.241379	24.9218		-2.82828	0.241379	35.133
-1.81818	0.241379	11.2638		-1.81818	0.241379	25.1148		-1.81818	0.241379	35.6155
-0.808081	0.241379	11.885		-0.808081	0.241379	24.9782		-0.808081	0.241379	35.789
0.20202	0.241379	11.9459		0.20202	0.241379	24.7237		0.20202	0.241379	35.6946
1.21212	0.241379	12.1068		1.21212	0.241379	24.5437		1.21212	0.241379	35.4318
2.22222	0.241379	12.6131		2.22222	0.241379	24.5849		2.22222	0.241379	35.1561
3.23232	0.241379	13.4113		3.23232	0.241379	24.9348		3.23232	0.241379	35.052
4.24242	0.241379	14.3637		4.24242	0.241379	25.6209		4.24242	0.241379	35.2781
5.25253	0.241379	15.398		5.25253	0.241379	26.6118		5.25253	0.241379	35.9257
6.26263	0.241379	16.5402		6.26263	0.241379	27.8366		6.26263	0.241379	37.006
7.27273	0.241379	17.8641		7.27273	0.241379	29.1926		7.27273	0.241379	38.4822
8.28283	0.241379	19.4		8.28283	0.241379	30.57		8.28283	0.241379	40.3053
9.29293	0.241379	21.0769		9.29293	0.241379	31.857		9.29293	0.241379	42.4402
10.303	0.241379	22.7309		10.303	0.241379	32.9534		10.303	0.241379	44.8655
11.3131	0.241379	24.1573		11.3131	0.241379	33.7792		11.3131	0.241379	47.5491
12.3232	0.241379	25.19		12.3232	0.241379	34.2869		12.3232	0.241379	50.4075
13.3333	0.241379	25.7693		13.3333	0.241379	34.4729		13.3333	0.241379	53.2817
14.3434	0.241379	25.9465		14.3434	0.241379	34.3816		14.3434	0.241379	55.9639
15.3535	0.241379	25.8516		15.3535	0.241379	34.1024		15.3535	0.241379	58.2627
16.3636	0.241379	25.6397		16.3636	0.241379	33.7581		16.3636	0.241379	60.0473
17.3737	0.241379	25.4516		17.3737	0.241379	33.4807		17.3737	0.241379	61.2051
18.3838	0.241379	25.4		18.3838	0.241379	33.3864		18.3838	0.241379	61.5559
19.3939	0.241379	25.5561		19.3939	0.241379	33.5562		19.3939	0.241379	60.8907
20.404	0.241379	25.9566		20.404	0.241379	34.0261		20.404	0.241379	59.0981
21.4141	0.241379	26.5955		21.4141	0.241379	34.7924		21.4141	0.241379	56.2252
22.4242	0.241379	27.4372		22.4242	0.241379	35.8273		22.4242	0.241379	52.474
23.4343	0.241379	28.4196		23.4343	0.241379	37.0948		23.4343	0.241379	48.168
24.4444	0.241379	29.4626		24.4444	0.241379	38.5652		24.4444	0.241379	43.6585
25.4545	0.241379	30.4785		25.4545	0.241379	40.2212		25.4545	0.241379	39.2281
26.4646	0.241379	31.3847		26.4646	0.241379	42.0626		26.4646	0.241379	35.0685
27.4747	0.241379	32.1072		27.4747	0.241379	44.0969		27.4747	0.241379	31.2946
28.4848	0.241379	32.5971		28.4848	0.241379	46.3222		28.4848	0.241379	27.9648
29.4949	0.241379	32.8352		29.4949	0.241379	48.7004		29.4949	0.241379	25.0866
30.5051	0.241379	32.8413		30.5051	0.241379	51.142		30.5051	0.241379	22.625
31.5152	0.241379	32.6692		31.5152	0.241379	53.5149		31.5152	0.241379	20.5039
32.5253	0.241379	32.4018		32.5253	0.241379	55.6812		32.5253	0.241379	18.599
33.5354	0.241379	32.1334		33.5354	0.241379	57.5366		33.5354	0.241379	16.7457
34.5455	0.241379	31.9552		34.5455	0.241379	59.0213		34.5455	0.241379	14.841
35.5556	0.241379	31.9368		35.5556	0.241379	60.0701		35.5556	0.241379	13.015
36.5657	0.241379	32.1207		36.5657	0.241379	60.5642		36.5657	0.241379	11.5785
37.5758	0.241379	32.5196		37.5758	0.241379	60.3513		37.5758	0.241379	10.6498
38.5859	0.241379	33.1274		38.5859	0.241379	59.3204		38.5859	0.241379	10.0056
39.596	0.241379	33.9327		39.596	0.241379	57.4406		39.596	0.241379	9.36089
40.6061	0.241379	34.8924		40.6061	0.241379	54.7631		40.6061	0.241379	8.60814
41.6162	0.241379	35.9435		41.6162	0.241379	51.4279		41.6162	0.241379	7.78868
42.6263	0.241379	37.1191		42.6263	0.241379	47.6506		42.6263	0.241379	6.98087
43.6364	0.241379	38.4764		43.6364	0.241379	43.6727		43.6364	0.241379	6.24808
44.6465	0.241379	39.9122		44.6465	0.241379	39.7069		44.6465	0.241379	5.63183
45.6566	0.241379	41.349		45.6566	0.241379	35.9176		45.6566	0.241379	5.14632
46.6667	0.241379	42.8758		46.6667	0.241379	32.4215		46.6667	0.241379	4.76496
47.6768	0.241379	44.5943		47.6768	0.241379	29.2916		47.6768	0.241379	4.42192
48.6869	0.241379	46.5148		48.6869	0.241379	26.5547		48.6869	0.241379	4.04831
49.697	0.241379	48.5712		49.697	0.241379	24.1935		49.697	0.241379	3.61675
50.7071	0.241379	50.6635		50.7071	0.241379	22.1475		50.7071	0.241379	3.14162
51.7172	0.241379	52.6858		51.7172	0.241379	20.3182		51.7172	0.241379	2.63517
52.7273	0.241379	54.5555		52.7273	0.241379	18.5733		52.7273	0.241379	2.10098
53.7374	0.241379	56.2179		53.7374	0.241379	16.7785		53.7374	0.241379	1.58294
54.7475	0.241379	57.6181		54.7475	0.241379	14.8951		54.7475	0.241379	1.17664
55.7576	0.241379	58.6605		55.7576	0.241379	13.0879		55.7576	0.241379	0.961585
56.7677	0.241379	59.2209		56.7677	0.241379	11.6487		56.7677	0.241379	0.937179
57.7778	0.241379	59.217		57.7778	0.241379	10.7272		57.7778	0.241379	1.02895
58.7879	0.241379	58.6526		58.7879	0.241379	10.2008		58.7879	0.241379	1.13492
59.798	0.241379	57.5769		59.798	0.241379	9.82816		59.798	0.241379	1.15496
60.8081	0.241379	56.0191		60.8081	0.241379	9.43334		60.8081	0.241379	1.02644
61.8182	0.241379	53.9802		61.8182	0.241379	8.94694		61.8182	0.241379	0.774544
62.8283	0.241379	51.4796		62.8283	0.241379	8.36138		62.8283	0.241379	0.496364
63.8384	0.241379	48.5931		63.8384	0.241379	7.69703		63.8384	0.241379	0.28265
64.8485	0.241379	45.4356		64.8485	0.241379	6.99427		64.8485	0.241379	0.167827
65.8586	0.241379	42.1177		65.8586	0.241379	6.30885		65.8586	0.241379	0.138381
66.8687	0.241379	38.7412		66.8687	0.241379	5.69454		66.8687	0.241379	0.162252
67.8788	0.241379	35.4476		67.8788	0.241379	5.18388		67.8788	0.241379	0.209639
68.8889	0.241379	32.4735		68.8889	0.241379	4.77256		68.8889	0.241379	0.25954
69.899	0.241379	29.8639		69.899	0.241379	4.3987		69.899	0.241379	0.299935
70.9091	0.241379	26.0983		70.9091	0.241379	3.95262		70.9091	0.241379	0.325129
71.9192	0.241379	22.6178		71.9192	0.241379	3.44572		71.9192	0.241379	0.333866
72.9293	0.241379	19.5534		72.9293	0.241379	3.04868		72.9293	0.241379	0.327263
73.9394	0.241379	16.8752		73.9394	0.241379	2.7023		73.9394	0.241379	0.307762
74.9495	0.241379	14.3913		74.9495	0.241379	2.35699		74.9495	0.241379	0.278808
75.9596	0.241379	12.3831		75.9596	0.241379	2.0937		75.9596	0.241379	0.243652
76.9697	0.241379	11.169		76.9697	0.241379	1.78986		76.9697	0.241379	0.205165
77.9798	0.241379	10.6659		77.9798	0.241379	1.33044		77.9798	0.241379	0.166019
78.9899	0.241379	10.3316		78.9899	0.241379	0.793434		78.9899	0.241379	0.128603
80	0.241379	9.65037		80	0.241379	0.347333		80	0.241379	0.0947403
-20	0.275862	-0.039474		-20	0.275862	0.943378		-20	0.275862	20.6726
-18.9899	0.275862	-0.0417225		-18.9899	0.275862	2.06764		-18.9899	0.275862	22.5306
-17.9798	0.275862	-0.0430966		-17.9798	0.275862	4.19011		-17.9798	0.275862	23.9771
-16.9697	0.275862	-0.0413477		-16.9697	0.275862	7.49606		-16.9697	0.275862	24.9326
-15.9596	0.275862	-0.0317291		-15.9596	0.275862	11.0793		-15.9596	0.275862	25.4416
-14.9495	0.275862	-0.0089941		-14.9495	0.275862	13.3096		-14.9495	0.275862	25.6502
-13.9394	0.275862	0.0314792		-13.9394	0.275862	13.7362		-13.9394	0.275862	25.7494
-12.9293	0.275862	0.0873174		-12.9293	0.275862	13.3311		-12.9293	0.275862	25.9223
-11.9192	0.275862	0.140282		-11.9192	0.275862	13.1442		-11.9192	0.275862	26.31
-10.9091	0.275862	0.161019		-10.9091	0.275862	13.62		-10.9091	0.275862	26.9867
-9.89899	0.275862	0.137784		-9.89899	0.275862	14.7509		-9.89899	0.275862	27.9601
-8.88889	0.275862	0.115549		-8.88889	0.275862	16.3708		-8.88889	0.275862	29.1786
-7.87879	0.275862	0.229099		-7.87879	0.275862	18.2941		-7.87879	0.275862	30.5544
-6.86869	0.275862	0.687172		-6.86869	0.275862	20.3466		-6.86869	0.275862	31.9869
-5.85859	0.275862	1.77808		-5.85859	0.275862	22.3506		-5.85859	0.275862	33.3734
-4.84848	0.275862	3.8983		-4.84848	0.275862	24.1137		-4.84848	0.275862	34.6168
-3.83838	0.275862	7.10781		-3.83838	0.275862	25.4512		-3.83838	0.275862	35.6308
-2.82828	0.275862	10.375		-2.82828	0.275862	26.2669		-2.82828	0.275862	36.343
-1.81818	0.275862	12.3374		-1.81818	0.275862	26.599		-1.81818	0.275862	36.7089
-0.808081	0.275862	12.8355		-0.808081	0.275862	26.5972		-0.808081	0.275862	36.7222
0.20202	0.275862	12.7431		0.20202	0.275862	26.4567		0.20202	0.275862	36.4326
1.21212	0.275862	12.8457		1.21212	0.275862	26.3627		1.21212	0.275862	35.9599
2.22222	0.275862	13.4054		2.22222	0.275862	26.4573		2.22222	0.275862	35.4819
3.23232	0.275862	14.3274		3.23232	0.275862	26.8231		3.23232	0.275862	35.2013
4.24242	0.275862	15.4317		4.24242	0.275862	27.491		4.24242	0.275862	35.28
5.25253	0.275862	16.6109		5.25253	0.275862	28.4328		5.25253	0.275862	35.7976
6.26263	0.275862	17.8681		6.26263	0.275862	29.5862		6.26263	0.275862	36.7496
7.27273	0.275862	19.2654		7.27273	0.275862	30.8621		7.27273	0.275862	38.0859
8.28283	0.275862	20.8268		8.28283	0.275862	32.1593		8.28283	0.275862	39.7566
9.29293	0.275862	22.4932		9.29293	0.275862	33.3685		9.29293	0.275862	41.7305
10.303	0.275862	24.1243		10.303	0.275862	34.3853		10.303	0.275862	43.9738
11.3131	0.275862	25.5408		11.3131	0.275862	35.1191		11.3131	0.275862	46.4143
12.3232	0.275862	26.5926		12.3232	0.275862	35.5131		12.3232	0.275862	48.9179
13.3333	0.275862	27.2186		13.3333	0.275862	35.5569		13.3333	0.275862	51.3109
14.3434	0.275862	27.4631		14.3434	0.275862	35.2967		14.3434	0.275862	53.4316
15.3535	0.275862	27.4481		15.3535	0.275862	34.8334		15.3535	0.275862	55.1641
16.3636	0.275862	27.3206		16.3636	0.275862	34.3055		16.3636	0.275862	56.4042
17.3737	0.275862	27.2151		17.3737	0.275862	33.8609		17.3737	0.275862	57.0013
18.3838	0.275862	27.2355		18.3838	0.275862	33.6294		18.3838	0.275862	56.7899
19.3939	0.275862	27.4472		19.3939	0.275862	33.6927		19.3939	0.275862	55.6633
20.404	0.275862	27.8774		20.404	0.275862	34.077		20.404	0.275862	53.6015
21.4141	0.275862	28.5167		21.4141	0.275862	34.765		21.4141	0.275862	50.6825
22.4242	0.275862	29.3294		22.4242	0.275862	35.7122		22.4242	0.275862	47.1007
23.4343	0.275862	30.2559		23.4343	0.275862	36.8757		23.4343	0.275862	43.1232
24.4444	0.275862	31.2227		24.4444	0.275862	38.2302		24.4444	0.275862	39.009
25.4545	0.275862	32.1466		25.4545	0.275862	39.77		25.4545	0.275862	34.9658
26.4646	0.275862	32.9469		26.4646	0.275862	41.502		26.4646	0.275862	31.1514
27.4747	0.275862	33.5514		27.4747	0.275862	43.4216		27.4747	0.275862	27.678
28.4848	0.275862	33.9084		28.4848	0.275862	45.49		28.4848	0.275862	24.6098
29.4949	0.275862	33.9981		29.4949	0.275862	47.624		29.4949	0.275862	21.9623
30.5051	0.275862	33.8426		30.5051	0.275862	49.7122		30.5051	0.275862	19.7083
31.5152	0.275862	33.503		31.5152	0.275862	51.6439		31.5152	0.275862	17.7803
32.5253	0.275862	33.0699		32.5253	0.275862	53.3385		32.5253	0.275862	16.0609
33.5354	0.275862	32.6505		33.5354	0.275862	54.7358		33.5354	0.275862	14.3878
34.5455	0.275862	32.3424		34.5455	0.275862	55.7581		34.5455	0.275862	12.6505
35.5556	0.275862	32.2226		35.5556	0.275862	56.2912		35.5556	0.275862	10.9579
36.5657	0.275862	32.3313		36.5657	0.275862	56.216		36.5657	0.275862	9.60729
37.5758	0.275862	32.6748		37.5758	0.275862	55.4541		37.5758	0.275862	8.75262
38.5859	0.275862	33.2328		38.5859	0.275862	53.9726		38.5859	0.275862	8.23076
39.596	0.275862	33.9793		39.596	0.275862	51.7859		39.596	0.275862	7.77579
40.6061	0.275862	34.8651		40.6061	0.275862	48.9748		40.6061	0.275862	7.24941
41.6162	0.275862	35.8301		41.6162	0.275862	45.6907		41.6162	0.275862	6.65301
42.6263	0.275862	36.9222		42.6263	0.275862	42.1209		42.6263	0.275862	6.04011
43.6364	0.275862	38.2016		43.6364	0.275862	38.4481		43.6364	0.275862	5.46174
44.6465	0.275862	39.5483		44.6465	0.275862	34.8288		44.6465	0.275862	4.95508
45.6566	0.275862	40.8925		45.6566	0.275862	31.392		45.6566	0.275862	4.53659
46.6667	0.275862	42.3384		46.6667	0.275862	28.2343		46.6667	0.275862	4.19315
47.6768	0.275862	43.9634		47.6768	0.275862	25.4161		47.6768	0.275862	3.88265
48.6869	0.275862	45.7334		48.6869	0.275862	22.9552		48.6869	0.275862	3.55853
49.697	0.275862	47.5579		49.697	0.275862	20.8304		49.697	0.275862	3.19911
50.7071	0.275862	49.3475		50.7071	0.275862	18.9874		50.7071	0.275862	2.80828
51.7172	0.275862	51.0319		51.7172	0.275862	17.3416		51.7172	0.275862	2.3905
52.7273	0.275862	52.5603		52.7273	0.275862	15.7751		52.7273	0.275862	1.94954
53.7374	0.275862	53.8747		53.7374	0.275862	14.1634		53.7374	0.275862	1.52047
54.7475	0.275862	54.8773		54.7475	0.275862	12.4655		54.7475	0.275862	1.17842
55.7576	0.275862	55.4351		55.7576	0.275862	10.8255		55.7576	0.275862	0.99516
56.7677	0.275862	55.439		56.7677	0.275862	9.51146		56.7677	0.275862	0.982071
57.7778	0.275862	54.8688		57.7778	0.275862	8.67823		57.7778	0.275862	1.07553
58.7879	0.275862	53.7864		58.7879	0.275862	8.23608		58.7879	0.275862	1.17181
59.798	0.275862	52.2681		59.798	0.275862	7.96943		59.798	0.275862	1.17003
60.8081	0.275862	50.3577		60.8081	0.275862	7.70533		60.8081	0.275862	1.01555
61.8182	0.275862	48.0814		61.8182	0.275862	7.36663		61.8182	0.275862	0.739692
62.8283	0.275862	45.4864		62.8283	0.275862	6.94103		62.8283	0.275862	0.439702
63.8384	0.275862	42.6467		63.8384	0.275862	6.44454		63.8384	0.275862	0.206374
64.8485	0.275862	39.6403		64.8485	0.275862	5.90953		64.8485	0.275862	0.0766292
65.8586	0.275862	36.5342		65.8586	0.275862	5.37928		65.8586	0.275862	0.0383185
66.8687	0.275862	33.4085		66.8687	0.275862	4.89646		66.8687	0.275862	0.0589884
67.8788	0.275862	30.4023		67.8788	0.275862	4.48826		67.8788	0.275862	0.107253
68.8889	0.275862	27.7517		68.8889	0.275862	4.14937		68.8889	0.275862	0.160925
69.899	0.275862	25.5132		69.899	0.275862	3.81149		69.899	0.275862	0.206645
70.9091	0.275862	22.0419		70.9091	0.275862	3.36191		70.9091	0.275862	0.238304
71.9192	0.275862	18.8508		71.9192	0.275862	2.84437		71.9192	0.275862	0.254166
72.9293	0.275862	16.0614		72.9293	0.275862	2.4969		72.9293	0.275862	0.255181
73.9394	0.275862	13.6516		73.9394	0.275862	2.27916		73.9394	0.275862	0.243894
74.9495	0.275862	11.4052		74.9495	0.275862	2.05008		74.9495	0.275862	0.223234
75.9596	0.275862	9.63911		75.9596	0.275862	1.82993		75.9596	0.275862	0.196296
76.9697	0.275862	8.68774		76.9697	0.275862	1.54901		76.9697	0.275862	0.165848
77.9798	0.275862	8.35745		77.9798	0.275862	1.15943		77.9798	0.275862	0.134288
78.9899	0.275862	8.04079		78.9899	0.275862	0.725912		78.9899	0.275862	0.103822
80	0.275862	7.47462		80	0.275862	0.353127		80	0.275862	0.0761919
-20	0.310345	-0.0393491		-20	0.310345	1.00446		-20	0.310345	21.588
-18.9899	0.310345	-0.0353517		-18.9899	0.310345	2.14921		-18.9899	0.310345	23.4799
-17.9798	0.310345	-0.0309796		-17.9798	0.310345	4.33589		-17.9798	0.310345	25.033
-16.9697	0.310345	-0.0228599		-16.9697	0.310345	7.84845		-16.9697	0.310345	26.1615
-15.9596	0.310345	-0.0096187		-15.9596	0.310345	11.789		-15.9596	0.310345	26.8712
-14.9495	0.310345	0.012117		-14.9495	0.310345	14.2585		-14.9495	0.310345	27.2634
-13.9394	0.310345	0.0473438		-13.9394	0.310345	14.655		-13.9394	0.310345	27.4995
-12.9293	0.310345	0.0971859		-12.9293	0.310345	14.1248		-12.9293	0.310345	27.7468
-11.9192	0.310345	0.148277		-11.9192	0.310345	13.906		-11.9192	0.310345	28.1431
-10.9091	0.310345	0.179507		-10.9091	0.310345	14.4786		-10.9091	0.310345	28.7728
-9.89899	0.310345	0.173635		-9.89899	0.310345	15.7654		-9.89899	0.310345	29.6592
-8.88889	0.310345	0.168014		-8.88889	0.310345	17.5164		-8.88889	0.310345	30.7712
-7.87879	0.310345	0.294931		-7.87879	0.310345	19.4991		-7.87879	0.310345	32.0426
-6.86869	0.310345	0.778736		-6.86869	0.310345	21.5437		-6.86869	0.310345	33.3841
-5.85859	0.310345	1.93447		-5.85859	0.310345	23.5177		-5.85859	0.310345	34.6945
-4.84848	0.310345	4.21997		-4.84848	0.310345	25.2788		-4.84848	0.310345	35.8666
-3.83838	0.310345	7.75813		-3.83838	0.310345	26.6713		-3.83838	0.310345	36.7982
-2.82828	0.310345	11.3797		-2.82828	0.310345	27.5927		-2.82828	0.310345	37.4016
-1.81818	0.310345	13.4509		-1.81818	0.310345	28.056		-1.81818	0.310345	37.6239
-0.808081	0.310345	13.8136		-0.808081	0.310345	28.1829		-0.808081	0.310345	37.4649
0.20202	0.310345	13.5532		0.20202	0.310345	28.1512		0.20202	0.310345	36.9887
1.21212	0.310345	13.5993		1.21212	0.310345	28.1368		1.21212	0.310345	36.3302
2.22222	0.310345	14.2219		2.22222	0.310345	28.2765		2.22222	0.310345	35.6783
3.23232	0.310345	15.2778		3.23232	0.310345	28.6521		3.23232	0.310345	35.2331
4.24242	0.310345	16.5333		4.24242	0.310345	29.2933		4.24242	0.310345	35.1502
5.25253	0.310345	17.8495		5.25253	0.310345	30.1807		5.25253	0.310345	35.5042
6.26263	0.310345	19.2132		6.26263	0.310345	31.2605		6.26263	0.310345	36.2913
7.27273	0.310345	20.6725		7.27273	0.310345	32.4547		7.27273	0.310345	37.4727
8.28283	0.310345	22.253		8.28283	0.310345	33.6642		8.28283	0.310345	39.0031
9.29293	0.310345	23.9084		9.29293	0.310345	34.7826		9.29293	0.310345	40.8333
10.303	0.310345	25.5177		10.303	0.310345	35.6996		10.303	0.310345	42.8861
11.3131	0.310345	26.9224		11.3131	0.310345	36.3156		11.3131	0.310345	45.0425
12.3232	0.310345	27.9852		12.3232	0.310345	36.5698		12.3232	0.310345	47.1601
13.3333	0.310345	28.6479		13.3333	0.310345	36.4503		13.3333	0.310345	49.1027
14.3434	0.310345	28.9504		14.3434	0.310345	36.0149		14.3434	0.310345	50.7582
15.3535	0.310345	29.0056		15.3535	0.310345	35.3775		15.3535	0.310345	52.0094
16.3636	0.310345	28.9532		16.3636	0.310345	34.6887		16.3636	0.310345	52.7134
17.3737	0.310345	28.9207		17.3737	0.310345	34.1028		17.3737	0.310345	52.7436
18.3838	0.310345	29.0036		18.3838	0.310345	33.7469		18.3838	0.310345	52.0262
19.3939	0.310345	29.2585		19.3939	0.310345	33.6958		19.3939	0.310345	50.5336
20.404	0.310345	29.7092		20.404	0.310345	33.9666		20.404	0.310345	48.2878
21.4141	0.310345	30.3424		21.4141	0.310345	34.533		21.4141	0.310345	45.3908
22.4242	0.310345	31.1214		22.4242	0.310345	35.3534		22.4242	0.310345	42.0191
23.4343	0.310345	31.9905		23.4343	0.310345	36.3954		23.4343	0.310345	38.3709
24.4444	0.310345	32.8774		24.4444	0.310345	37.6448		24.4444	0.310345	34.6264
25.4545	0.310345	33.7039		25.4545	0.310345	39.0977		25.4545	0.310345	30.9452
26.4646	0.310345	34.3874		26.4646	0.310345	40.7372		26.4646	0.310345	27.4647
27.4747	0.310345	34.8555		27.4747	0.310345	42.5213		27.4747	0.310345	24.2907
28.4848	0.310345	35.0569		28.4848	0.310345	44.3761		28.4848	0.310345	21.4852
29.4949	0.310345	34.9783		29.4949	0.310345	46.2125		29.4949	0.310345	19.0665
30.5051	0.310345	34.6485		30.5051	0.310345	47.9472		30.5051	0.310345	17.0142
31.5152	0.310345	34.1396		31.5152	0.310345	49.5109		31.5152	0.310345	15.271
32.5253	0.310345	33.5541		32.5253	0.310345	50.8319		32.5253	0.310345	13.7293
33.5354	0.310345	33.005		33.5354	0.310345	51.815		33.5354	0.310345	12.2313
34.5455	0.310345	32.5918		34.5455	0.310345	52.3514		34.5455	0.310345	10.6617
35.5556	0.310345	32.3858		35.5556	0.310345	52.3517		35.5556	0.310345	9.10582
36.5657	0.310345	32.4204		36.5657	0.310345	51.7601		36.5657	0.310345	7.8418
37.5758	0.310345	32.689		37.5758	0.310345	50.5482		37.5758	0.310345	7.05288
38.5859	0.310345	33.1615		38.5859	0.310345	48.7173		38.5859	0.310345	6.63487
39.596	0.310345	33.807		39.596	0.310345	46.3196		39.596	0.310345	6.34493
40.6061	0.310345	34.5851		40.6061	0.310345	43.465		40.6061	0.310345	6.01813
41.6162	0.310345	35.4509		41.6162	0.310345	40.2957		41.6162	0.310345	5.61749
42.6263	0.310345	36.4692		42.6263	0.310345	36.9571		42.6263	0.310345	5.17345
43.6364	0.310345	37.694		43.6364	0.310345	33.5843		43.6364	0.310345	4.72838
44.6465	0.310345	38.9731		44.6465	0.310345	30.2996		44.6465	0.310345	4.31649
45.6566	0.310345	40.2193		45.6566	0.310345	27.2072		45.6566	0.310345	3.95714
46.6667	0.310345	41.5309		46.6667	0.310345	24.3835		46.6667	0.310345	3.64856
47.6768	0.310345	42.9762		47.6768	0.310345	21.8698		47.6768	0.310345	3.36863
48.6869	0.310345	44.5244		48.6869	0.310345	19.672		48.6869	0.310345	3.09025
49.697	0.310345	46.108		49.697	0.310345	17.7683		49.697	0.310345	2.79812
50.7071	0.310345	47.6589		50.7071	0.310345	16.1144		50.7071	0.310345	2.4893
51.7172	0.310345	49.1032		51.7172	0.310345	14.641		51.7172	0.310345	2.16024
52.7273	0.310345	50.349		52.7273	0.310345	13.2463		52.7273	0.310345	1.80953
53.7374	0.310345	51.2931		53.7374	0.310345	11.8156		53.7374	0.310345	1.46133
54.7475	0.310345	51.833		54.7475	0.310345	10.3054		54.7475	0.310345	1.17583
55.7576	0.310345	51.8805		55.7576	0.310345	8.83703		55.7576	0.310345	1.01994
56.7677	0.310345	51.3844		56.7677	0.310345	7.64948		56.7677	0.310345	1.014
57.7778	0.310345	50.3608		57.7778	0.310345	6.89709		57.7778	0.310345	1.10377
58.7879	0.310345	48.8841		58.7879	0.310345	6.52246		58.7879	0.310345	1.18695
59.798	0.310345	47.0404		59.798	0.310345	6.33987		59.798	0.310345	1.16429
60.8081	0.310345	44.8931		60.8081	0.310345	6.1837		60.8081	0.310345	0.988817
61.8182	0.310345	42.4894		61.8182	0.310345	5.97038		61.8182	0.310345	0.697602
62.8283	0.310345	39.8792		62.8283	0.310345	5.68033		62.8283	0.310345	0.386128
63.8384	0.310345	37.1196		63.8384	0.310345	5.32454		63.8384	0.310345	0.142305
64.8485	0.310345	34.2654		64.8485	0.310345	4.92833		64.8485	0.310345	0.00279503
65.8586	0.310345	31.3717		65.8586	0.310345	4.52493		65.8586	0.310345	-0.0432547
66.8687	0.310345	28.5177		66.8687	0.310345	4.14844		66.8687	0.310345	-0.0274155
67.8788	0.310345	25.8328		67.8788	0.310345	3.82258		67.8788	0.310345	0.0188508
68.8889	0.310345	23.5241		68.8889	0.310345	3.5418		68.8889	0.310345	0.0729148
69.899	0.310345	21.6113		69.899	0.310345	3.23819		69.899	0.310345	0.121123
70.9091	0.310345	18.4185		70.9091	0.310345	2.80658		70.9091	0.310345	0.157078
71.9192	0.310345	15.5353		71.9192	0.310345	2.31299		71.9192	0.310345	0.178788
72.9293	0.310345	13.0342		72.9293	0.310345	2.02706		72.9293	0.310345	0.186826
73.9394	0.310345	10.8945		73.9394	0.310345	1.91459		73.9394	0.310345	0.18334
74.9495	0.310345	8.91721		74.9495	0.310345	1.76099		74.9495	0.310345	0.170958
75.9596	0.310345	7.43169		75.9596	0.310345	1.56124		75.9596	0.310345	0.152329
76.9697	0.310345	6.68183		76.9697	0.310345	1.31027		76.9697	0.310345	0.129805
77.9798	0.310345	6.38057		77.9798	0.310345	0.998451		77.9798	0.310345	0.105673
78.9899	0.310345	6.09909		78.9899	0.310345	0.661251		78.9899	0.310345	0.0819538
80	0.310345	5.69607		80	0.310345	0.351575		80	0.310345	0.0602376
-20	0.344828	-0.0472189		-20	0.344828	1.07816		-20	0.344828	22.5285
-18.9899	0.344828	-0.0383497		-18.9899	0.344828	2.24427		-18.9899	0.344828	24.4471
-17.9798	0.344828	-0.0263576		-17.9798	0.344828	4.48092		-17.9798	0.344828	26.0877
-16.9697	0.344828	-0.0109928		-16.9697	0.344828	8.1846		-16.9697	0.344828	27.3731
-15.9596	0.344828	0.00724522		-15.9596	0.344828	12.5058		-15.9596	0.344828	28.2742
-14.9495	0.344828	0.0321038		-14.9495	0.344828	15.2508		-14.9495	0.344828	28.847
-13.9394	0.344828	0.0644575		-13.9394	0.344828	15.6172		-13.9394	0.344828	29.2155
-12.9293	0.344828	0.107054		-12.9293	0.344828	14.9414		-12.9293	0.344828	29.5324
-11.9192	0.344828	0.154273		-11.9192	0.344828	14.6854		-11.9192	0.344828	29.933
-10.9091	0.344828	0.191749		-10.9091	0.344828	15.3574		-10.9091	0.344828	30.5116
-9.89899	0.344828	0.206489		-9.89899	0.344828	16.8029		-9.89899	0.344828	31.3072
-8.88889	0.344828	0.229474		-8.88889	0.344828	18.6818		-8.88889	0.344828	32.3112
-7.87879	0.344828	0.383122		-7.87879	0.344828	20.7168		-7.87879	0.344828	33.4727
-6.86869	0.344828	0.897908		-6.86869	0.344828	22.7485		-6.86869	0.344828	34.7127
-5.85859	0.344828	2.11148		-5.85859	0.344828	24.6906		-5.85859	0.344828	35.9289
-4.84848	0.344828	4.53951		-4.84848	0.344828	26.4469		-4.84848	0.344828	37.006
-3.83838	0.344828	8.40071		-3.83838	0.344828	27.8879		-3.83838	0.344828	37.8266
-2.82828	0.344828	12.4074		-2.82828	0.344828	28.9053		-2.82828	0.344828	38.2944
-1.81818	0.344828	14.6084		-1.81818	0.344828	29.4899		-1.81818	0.344828	38.3598
-0.808081	0.344828	14.8232		-0.808081	0.344828	29.7368		-0.808081	0.344828	38.0332
0.20202	0.344828	14.3828		0.20202	0.344828	29.8065		0.20202	0.344828	37.3895
1.21212	0.344828	14.3741		1.21212	0.344828	29.8632		1.21212	0.344828	36.563
2.22222	0.344828	15.0713		2.22222	0.344828	30.0384		2.22222	0.344828	35.7351
3.23232	0.344828	16.2675		3.23232	0.344828	30.4147		3.23232	0.344828	35.1005
4.24242	0.344828	17.6725		4.24242	0.344828	31.0248		4.24242	0.344828	34.8209
5.25253	0.344828	19.1133		5.25253	0.344828	31.8549		5.25253	0.344828	34.9891
6.26263	0.344828	20.5641		6.26263	0.344828	32.8586		6.26263	0.344828	35.6213
7.27273	0.344828	22.0734		7.27273	0.344828	33.9634		7.27273	0.344828	36.6783
8.28283	0.344828	23.6696		8.28283	0.344828	35.0759		8.28283	0.344828	38.0883
9.29293	0.344828	25.3146		9.29293	0.344828	36.084		9.29293	0.344828	39.7548
10.303	0.344828	26.9041		10.303	0.344828	36.8739		10.303	0.344828	41.5656
11.3131	0.344828	28.2985		11.3131	0.344828	37.3419		11.3131	0.344828	43.4057
12.3232	0.344828	29.3694		12.3232	0.344828	37.4288		12.3232	0.344828	45.1679
13.3333	0.344828	30.0617		13.3333	0.344828	37.1351		13.3333	0.344828	46.741
14.3434	0.344828	30.4128		14.3434	0.344828	36.5313		14.3434	0.344828	47.9864
15.3535	0.344828	30.5299		15.3535	0.344828	35.7412		15.3535	0.344828	48.751
16.3636	0.344828	30.5434		16.3636	0.344828	34.9127		16.3636	0.344828	48.92
17.3737	0.344828	30.5725		17.3737	0.344828	34.1923		17.3737	0.344828	48.4435
18.3838	0.344828	30.7059		18.3838	0.344828	33.6978		18.3838	0.344828	47.3103
19.3939	0.344828	30.9946		19.3939	0.344828	33.502		19.3939	0.344828	45.5377
20.404	0.344828	31.4566		20.404	0.344828	33.6259		20.404	0.344828	43.1886
21.4141	0.344828	32.076		21.4141	0.344828	34.0561		21.4141	0.344828	40.3768
22.4242	0.344828	32.8164		22.4242	0.344828	34.7611		22.4242	0.344828	37.2352
23.4343	0.344828	33.6222		23.4343	0.344828	35.714		23.4343	0.344828	33.8958
24.4444	0.344828	34.4213		24.4444	0.344828	36.8881		24.4444	0.344828	30.4888
25.4545	0.344828	35.1348		25.4545	0.344828	38.2505		25.4545	0.344828	27.1474
26.4646	0.344828	35.6792		26.4646	0.344828	39.753		26.4646	0.344828	23.9935
27.4747	0.344828	35.9838		27.4747	0.344828	41.3362		27.4747	0.344828	21.1203
28.4848	0.344828	36.0059		28.4848	0.344828	42.9368		28.4848	0.344828	18.5806
29.4949	0.344828	35.7422		29.4949	0.344828	44.4934		29.4949	0.344828	16.3909
30.5051	0.344828	35.2362		30.5051	0.344828	45.9412		30.5051	0.344828	14.5379
31.5152	0.344828	34.5713		31.5152	0.344828	47.1929		31.5152	0.344828	12.9748
32.5253	0.344828	33.8551		32.5253	0.344828	48.1416		32.5253	0.344828	11.6032
33.5354	0.344828	33.1955		33.5354	0.344828	48.6846		33.5354	0.344828	10.2732
34.5455	0.344828	32.6856		34.5455	0.344828	48.7473		34.5455	0.344828	8.86804
35.5556	0.344828	32.3855		35.5556	0.344828	48.2823		35.5556	0.344828	7.45295
36.5657	0.344828	32.3199		36.5657	0.344828	47.2619		36.5657	0.344828	6.28166
37.5758	0.344828	32.4803		37.5758	0.344828	45.6868		37.5758	0.344828	5.55595
38.5859	0.344828	32.8415		38.5859	0.344828	43.6002		38.5859	0.344828	5.22428
39.596	0.344828	33.3804		39.596	0.344828	41.0904		39.596	0.344828	5.07095
40.6061	0.344828	34.064		40.6061	0.344828	38.268		40.6061	0.344828	4.91229
41.6162	0.344828	34.855		41.6162	0.344828	35.2485		41.6162	0.344828	4.67787
42.6263	0.344828	35.8215		42.6263	0.344828	32.1438		42.6263	0.344828	4.37705
43.6364	0.344828	36.986		43.6364	0.344828	29.0622		43.6364	0.344828	4.04509
44.6465	0.344828	38.1569		44.6465	0.344828	26.1045		44.6465	0.344828	3.7148
45.6566	0.344828	39.2445		45.6566	0.344828	23.3509		45.6566	0.344828	3.40825
46.6667	0.344828	40.3678		46.6667	0.344828	20.8531		46.6667	0.344828	3.13265
47.6768	0.344828	41.6193		47.6768	0.344828	18.6322		47.6768	0.344828	2.88182
48.6869	0.344828	42.985		48.6869	0.344828	16.6847		48.6869	0.344828	2.64465
49.697	0.344828	44.3929		49.697	0.344828	14.9909		49.697	0.344828	2.41331
50.7071	0.344828	45.7429		50.7071	0.344828	13.5185		50.7071	0.344828	2.18128
51.7172	0.344828	46.9213		51.7172	0.344828	12.2126		51.7172	0.344828	1.9374
52.7273	0.344828	47.8207		52.7273	0.344828	10.9849		52.7273	0.344828	1.672
53.7374	0.344828	48.3554		53.7374	0.344828	9.73116		53.7374	0.344828	1.39849
54.7475	0.344828	48.4574		54.7475	0.344828	8.40637		54.7475	0.344828	1.16575
55.7576	0.344828	48.0682		55.7576	0.344828	7.10886		55.7576	0.344828	1.03692
56.7677	0.344828	47.1635		56.7677	0.344828	6.04638		56.7677	0.344828	1.03714
57.7778	0.344828	45.7814		57.7778	0.344828	5.36874		57.7778	0.344828	1.11954
58.7879	0.344828	44.0137		58.7879	0.344828	5.04756		58.7879	0.344828	1.18612
59.798	0.344828	41.9559		59.798	0.344828	4.92949		59.798	0.344828	1.14236
60.8081	0.344828	39.6761		60.8081	0.344828	4.8603		60.8081	0.344828	0.949762
61.8182	0.344828	37.2198		61.8182	0.344828	4.75076		61.8182	0.344828	0.650056
62.8283	0.344828	34.6334		62.8283	0.344828	4.5729		62.8283	0.344828	0.335591
63.8384	0.344828	31.9712		63.8384	0.344828	4.3313		63.8384	0.344828	0.0887013
64.8485	0.344828	29.2861		64.8485	0.344828	4.04561		64.8485	0.344828	-0.0564764
65.8586	0.344828	26.634		65.8586	0.344828	3.74248		65.8586	0.344828	-0.109736
66.8687	0.344828	24.0871		66.8687	0.344828	3.45005		66.8687	0.344828	-0.100838
67.8788	0.344828	21.7443		67.8788	0.344828	3.19004		67.8788	0.344828	-0.0598043
68.8889	0.344828	19.7661		68.8889	0.344828	2.958		68.8889	0.344828	-0.0084749
69.899	0.344828	18.1208		69.899	0.344828	2.69114		69.899	0.344828	0.0398292
70.9091	0.344828	15.2088		70.9091	0.344828	2.29904		70.9091	0.344828	0.0785498
71.9192	0.344828	12.6477		71.9192	0.344828	1.85535		71.9192	0.344828	0.105222
72.9293	0.344828	10.4372		72.9293	0.344828	1.62181		72.9293	0.344828	0.120114
73.9394	0.344828	8.57245		73.9394	0.344828	1.57484		73.9394	0.344828	0.124629
74.9495	0.344828	6.89105		74.9495	0.344828	1.47392		74.9495	0.344828	0.120711
75.9596	0.344828	5.66599		75.9596	0.344828	1.30328		75.9596	0.344828	0.110525
76.9697	0.344828	5.01894		76.9697	0.344828	1.0994		76.9697	0.344828	0.0960148
77.9798	0.344828	4.73052		77.9798	0.344828	0.8658		77.9798	0.344828	0.0792368
78.9899	0.344828	4.53072		78.9899	0.344828	0.608505		78.9899	0.344828	0.0620528
80	0.344828	4.2769		80	0.344828	0.347088		80	0.344828	0.0459502
-20	0.37931	-0.0559631		-20	0.37931	1.16523		-20	0.37931	23.4909
-18.9899	0.37931	-0.0449703		-18.9899	0.37931	2.35695		-18.9899	0.37931	25.4327
-17.9798	0.37931	-0.0279815		-17.9798	0.37931	4.6322		-17.9798	0.37931	27.15
-16.9697	0.37931	-0.0077449		-16.9697	0.37931	8.50377		-16.9697	0.37931	28.5775
-15.9596	0.37931	0.0173635		-15.9596	0.37931	13.2202		-15.9596	0.37931	29.6581
-14.9495	0.37931	0.0447205		-14.9495	0.37931	16.2825		-14.9495	0.37931	30.4022
-13.9394	0.37931	0.0755752		-13.9394	0.37931	16.6205		-13.9394	0.37931	30.897
-12.9293	0.37931	0.112926		-12.9293	0.37931	15.7821		-12.9293	0.37931	31.2763
-11.9192	0.37931	0.154398		-11.9192	0.37931	15.4808		-11.9192	0.37931	31.6737
-10.9091	0.37931	0.196495		-10.9091	0.37931	16.2577		-10.9091	0.37931	32.1941
-9.89899	0.37931	0.233471		-9.89899	0.37931	17.8625		-9.89899	0.37931	32.8937
-8.88889	0.37931	0.293556		-8.88889	0.37931	19.8602		-8.88889	0.37931	33.7828
-7.87879	0.37931	0.489552		-7.87879	0.37931	21.936		-7.87879	0.37931	34.8268
-6.86869	0.37931	1.04818		-6.86869	0.37931	23.9512		-6.86869	0.37931	35.9524
-5.85859	0.37931	2.31835		-5.85859	0.37931	25.8624		-5.85859	0.37931	37.0566
-4.84848	0.37931	4.86667		-4.84848	0.37931	27.6164		-4.84848	0.37931	38.0136
-3.83838	0.37931	9.03567		-3.83838	0.37931	29.1023		-3.83838	0.37931	38.6989
-2.82828	0.37931	13.4558		-2.82828	0.37931	30.2106		-2.82828	0.37931	39.0173
-1.81818	0.37931	15.8093		-1.81818	0.37931	30.9076		-1.81818	0.37931	38.9254
-0.808081	0.37931	15.8637		-0.808081	0.37931	31.2675		-0.808081	0.37931	38.4422
0.20202	0.37931	15.23		0.20202	0.37931	31.4274		0.20202	0.37931	37.6387
1.21212	0.37931	15.1731		1.21212	0.37931	31.5449		1.21212	0.37931	36.6362
2.22222	0.37931	15.9562		2.22222	0.37931	31.7446		2.22222	0.37931	35.6037
3.23232	0.37931	17.2995		3.23232	0.37931	32.1118		3.23232	0.37931	34.7489
4.24242	0.37931	18.8446		4.24242	0.37931	32.6818		4.24242	0.37931	34.2663
5.25253	0.37931	20.3927		5.25253	0.37931	33.4467		5.25253	0.37931	34.2761
6.26263	0.37931	21.9152		6.26263	0.37931	34.3675		6.26263	0.37931	34.7902
7.27273	0.37931	23.4618		7.27273	0.37931	35.3729		7.27273	0.37931	35.7334
8.28283	0.37931	25.0683		8.28283	0.37931	36.3674		8.28283	0.37931	36.9862
9.29293	0.37931	26.7063		9.29293	0.37931	37.2389		9.29293	0.37931	38.4313
10.303	0.37931	28.2826		10.303	0.37931	37.8692		10.303	0.37931	39.9763
11.3131	0.37931	29.6682		11.3131	0.37931	38.1622		11.3131	0.37931	41.5399
12.3232	0.37931	30.7464		12.3232	0.37931	38.0685		12.3232	0.37931	43.0168
13.3333	0.37931	31.4636		13.3333	0.37931	37.6067		13.3333	0.37931	44.2535
14.3434	0.37931	31.8576		14.3434	0.37931	36.8559		14.3434	0.37931	45.0777
15.3535	0.37931	32.0274		15.3535	0.37931	35.9331		15.3535	0.37931	45.3617
16.3636	0.37931	32.0961		16.3636	0.37931	34.9698		16.3636	0.37931	45.0492
17.3737	0.37931	32.1747		17.3737	0.37931	34.098		17.3737	0.37931	44.1394
18.3838	0.37931	32.346		18.3838	0.37931	33.4375		18.3838	0.37931	42.6677
19.3939	0.37931	32.6555		19.3939	0.37931	33.0777		19.3939	0.37931	40.7009
20.404	0.37931	33.1157		20.404	0.37931	33.0604		20.404	0.37931	38.329
21.4141	0.37931	33.7103		21.4141	0.37931	33.3812		21.4141	0.37931	35.6422
22.4242	0.37931	34.4006		22.4242	0.37931	34.0043		22.4242	0.37931	32.7248
23.4343	0.37931	35.1273		23.4343	0.37931	34.8778		23.4343	0.37931	29.6667
24.4444	0.37931	35.8188		24.4444	0.37931	35.946		24.4444	0.37931	26.5749
25.4545	0.37931	36.3926		25.4545	0.37931	37.1571		25.4545	0.37931	23.5643
26.4646	0.37931	36.7695		26.4646	0.37931	38.4662		26.4646	0.37931	20.7377
27.4747	0.37931	36.8862		27.4747	0.37931	39.8349		27.4747	0.37931	18.1684
28.4848	0.37931	36.7137		28.4848	0.37931	41.2187		28.4848	0.37931	15.8968
29.4949	0.37931	36.267		29.4949	0.37931	42.5506		29.4949	0.37931	13.9368
30.5051	0.37931	35.6036		30.5051	0.37931	43.7332		30.5051	0.37931	12.2815
31.5152	0.37931	34.8087		31.5152	0.37931	44.6562		31.5152	0.37931	10.8934
32.5253	0.37931	33.9809		32.5253	0.37931	45.2206		32.5253	0.37931	9.68342
33.5354	0.37931	33.2146		33.5354	0.37931	45.3522		33.5354	0.37931	8.51125
34.5455	0.37931	32.5918		34.5455	0.37931	44.9996		34.5455	0.37931	7.26483
35.5556	0.37931	32.1708		35.5556	0.37931	44.133		35.5556	0.37931	5.9926
36.5657	0.37931	31.9827		36.5657	0.37931	42.7552		36.5657	0.37931	4.92206
37.5758	0.37931	32.0316		37.5758	0.37931	40.9075		37.5758	0.37931	4.26029
38.5859	0.37931	32.2976		38.5859	0.37931	38.6673		38.5859	0.37931	3.99855
39.596	0.37931	32.7563		39.596	0.37931	36.1269		39.596	0.37931	3.95121
40.6061	0.37931	33.3611		40.6061	0.37931	33.3815		40.6061	0.37931	3.92684
41.6162	0.37931	34.0725		41.6162	0.37931	30.5262		41.6162	0.37931	3.8287
42.6263	0.37931	34.9554		42.6263	0.37931	27.6578		42.6263	0.37931	3.64707
43.6364	0.37931	36.0065		43.6364	0.37931	24.8693		43.6364	0.37931	3.41028
44.6465	0.37931	37.0229		44.6465	0.37931	22.2377		44.6465	0.37931	3.15089
45.6566	0.37931	37.9435		45.6566	0.37931	19.8164		45.6566	0.37931	2.89287
46.6667	0.37931	38.9135		46.6667	0.37931	17.6317		46.6667	0.37931	2.64991
47.6768	0.37931	40.0255		47.6768	0.37931	15.6888		47.6768	0.37931	2.42745
48.6869	0.37931	41.2396		48.6869	0.37931	13.9792		48.6869	0.37931	2.22697
49.697	0.37931	42.4509		49.697	0.37931	12.4889		49.697	0.37931	2.04786
50.7071	0.37931	43.5421		50.7071	0.37931	11.195		50.7071	0.37931	1.88313
51.7172	0.37931	44.4059		51.7172	0.37931	10.0544		51.7172	0.37931	1.71577
52.7273	0.37931	44.9535		52.7273	0.37931	8.98888		52.7273	0.37931	1.52813
53.7374	0.37931	45.1143		53.7374	0.37931	7.90449		53.7374	0.37931	1.3242
54.7475	0.37931	44.8324		54.7475	0.37931	6.75648		54.7475	0.37931	1.14453
55.7576	0.37931	44.0701		55.7576	0.37931	5.623		55.7576	0.37931	1.04663
56.7677	0.37931	42.8343		56.7677	0.37931	4.68102		56.7677	0.37931	1.05571
57.7778	0.37931	41.1913		57.7778	0.37931	4.07263		57.7778	0.37931	1.12952
58.7879	0.37931	39.2377		58.7879	0.37931	3.79405		58.7879	0.37931	1.17645
59.798	0.37931	37.0583		59.798	0.37931	3.72358		59.798	0.37931	1.11025
60.8081	0.37931	34.7106		60.8081	0.37931	3.72155		60.8081	0.37931	0.902553
61.8182	0.37931	32.2448		61.8182	0.37931	3.6956		61.8182	0.37931	0.599378
62.8283	0.37931	29.7181		62.8283	0.37931	3.60863		62.8283	0.37931	0.288238
63.8384	0.37931	27.1909		63.8384	0.37931	3.45845		63.8384	0.37931	0.0438539
64.8485	0.37931	24.7177		64.8485	0.37931	3.25997		64.8485	0.37931	-0.103963
65.8586	0.37931	22.3467		65.8586	0.37931	3.03543		65.8586	0.37931	-0.164435
66.8687	0.37931	20.1269		66.8687	0.37931	2.81006		66.8687	0.37931	-0.164524
67.8788	0.37931	18.1137		67.8788	0.37931	2.60419		67.8788	0.37931	-0.131513
68.8889	0.37931	16.4258		68.8889	0.37931	2.41387		68.8889	0.37931	-0.0856213
69.899	0.37931	15		69.899	0.37931	2.18404		69.899	0.37931	-0.0391695
70.9091	0.37931	12.3896		70.9091	0.37931	1.84214		70.9091	0.37931	0.00104619
71.9192	0.37931	10.1604		71.9192	0.37931	1.45843		71.9192	0.37931	0.0323498
72.9293	0.37931	8.23549		72.9293	0.37931	1.26175		72.9293	0.37931	0.0540366
73.9394	0.37931	6.64421		73.9394	0.37931	1.24901		73.9394	0.37931	0.0666865
74.9495	0.37931	5.2483		74.9495	0.37931	1.19808		74.9495	0.37931	0.0715622
75.9596	0.37931	4.23376		75.9596	0.37931	1.07672		75.9596	0.37931	0.0699109
76.9697	0.37931	3.67007		76.9697	0.37931	0.932174		76.9697	0.37931	0.0633742
77.9798	0.37931	3.42309		77.9798	0.37931	0.76758		77.9798	0.37931	0.0537536
78.9899	0.37931	3.29967		78.9899	0.37931	0.569045		78.9899	0.37931	0.0428624
80	0.37931	3.1566		80	0.37931	0.340139		80	0.37931	0.0321663
-20	0.413793	-0.0640827		-20	0.413793	1.26179		-20	0.413793	24.4705
-18.9899	0.413793	-0.0517159		-18.9899	0.413793	2.49148		-18.9899	0.413793	26.4386
-17.9798	0.413793	-0.0331032		-17.9798	0.413793	4.80208		-17.9798	0.413793	28.2276
-16.9697	0.413793	-0.0088692		-16.9697	0.413793	8.81156		-16.9697	0.413793	29.7849
-15.9596	0.413793	0.019737		-15.9596	0.413793	13.9219		-15.9596	0.413793	31.0318
-14.9495	0.413793	0.0488428		-14.9495	0.413793	17.3401		-14.9495	0.413793	31.9352
-13.9394	0.413793	0.0784483		-13.9394	0.413793	17.658		-13.9394	0.413793	32.5455
-12.9293	0.413793	0.109053		-12.9293	0.413793	16.6433		-12.9293	0.413793	32.9758
-11.9192	0.413793	0.145404		-11.9192	0.413793	16.2955		-11.9192	0.413793	33.3584
-10.9091	0.413793	0.189625		-10.9091	0.413793	17.1834		-10.9091	0.413793	33.8096
-9.89899	0.413793	0.249585		-9.89899	0.413793	18.9439		-9.89899	0.413793	34.4046
-8.88889	0.413793	0.353267		-8.88889	0.413793	21.0464		-8.88889	0.413793	35.1708
-7.87879	0.413793	0.60585		-7.87879	0.413793	23.1504		-7.87879	0.413793	36.086
-6.86869	0.413793	1.22632		-6.86869	0.413793	25.1437		-6.86869	0.413793	37.0829
-5.85859	0.413793	2.56144		-5.85859	0.413793	27.0288		-5.85859	0.413793	38.0547
-4.84848	0.413793	5.21394		-4.84848	0.413793	28.785		-4.84848	0.413793	38.8713
-3.83838	0.413793	9.67137		-3.83838	0.413793	30.3168		-3.83838	0.413793	39.4061
-2.82828	0.413793	14.5232		-2.82828	0.413793	31.5112		-2.82828	0.413793	39.568
-1.81818	0.413793	17.0479		-1.81818	0.413793	32.3153		-1.81818	0.413793	39.3215
-0.808081	0.413793	16.9305		-0.808081	0.413793	32.778		-0.808081	0.413793	38.6826
0.20202	0.413793	16.0933		0.20202	0.413793	33.0194		0.20202	0.413793	37.7086
1.21212	0.413793	15.9953		1.21212	0.413793	33.1832		1.21212	0.413793	36.5049
2.22222	0.413793	16.8802		2.22222	0.413793	33.3947		2.22222	0.413793	35.2476
3.23232	0.413793	18.3709		3.23232	0.413793	33.7384		3.23232	0.413793	34.1778
4.24242	0.413793	20.0465		4.24242	0.413793	34.254		4.24242	0.413793	33.5244
5.25253	0.413793	21.6845		5.25253	0.413793	34.942		5.25253	0.413793	33.4052
6.26263	0.413793	23.2603		6.26263	0.413793	35.7632		6.26263	0.413793	33.7943
7.27273	0.413793	24.8357		7.27273	0.413793	36.6482		7.27273	0.413793	34.5743
8.28283	0.413793	26.4529		8.28283	0.413793	37.5006		8.28283	0.413793	35.619
9.29293	0.413793	28.0867		9.29293	0.413793	38.2065		9.29293	0.413793	36.8411
10.303	0.413793	29.6527		10.303	0.413793	38.6542		10.303	0.413793	38.1736
11.3131	0.413793	31.0308		11.3131	0.413793	38.7598		11.3131	0.413793	39.5199
12.3232	0.413793	32.1142		12.3232	0.413793	38.4942		12.3232	0.413793	40.7248
13.3333	0.413793	32.8545		13.3333	0.413793	37.8869		13.3333	0.413793	41.6074
14.3434	0.413793	33.2852		14.3434	0.413793	37.0091		14.3434	0.413793	42.0131
15.3535	0.413793	33.4984		15.3535	0.413793	35.9557		15.3535	0.413793	41.8548
16.3636	0.413793	33.6102		16.3636	0.413793	34.8374		16.3636	0.413793	41.1172
17.3737	0.413793	33.7239		17.3737	0.413793	33.7882		17.3737	0.413793	39.846
18.3838	0.413793	33.9156		18.3838	0.413793	32.9509		18.3838	0.413793	38.1272
19.3939	0.413793	34.2272		19.3939	0.413793	32.4421		19.3939	0.413793	36.0579
20.404	0.413793	34.6681		20.404	0.413793	32.3128		20.404	0.413793	33.7186
21.4141	0.413793	35.2188		21.4141	0.413793	32.5435		21.4141	0.413793	31.1666
22.4242	0.413793	35.8367		22.4242	0.413793	33.0691		22.4242	0.413793	28.4578
23.4343	0.413793	36.4611		23.4343	0.413793	33.8141		23.4343	0.413793	25.6663
24.4444	0.413793	37.017		24.4444	0.413793	34.7214		24.4444	0.413793	22.8848
25.4545	0.413793	37.4245		25.4545	0.413793	35.7554		25.4545	0.413793	20.2069
26.4646	0.413793	37.6124		26.4646	0.413793	36.8934		26.4646	0.413793	17.7094
27.4747	0.413793	37.5345		27.4747	0.413793	38.0971		27.4747	0.413793	15.4438
28.4848	0.413793	37.181		28.4848	0.413793	39.2979		28.4848	0.413793	13.4382
29.4949	0.413793	36.581		29.4949	0.413793	40.3991		29.4949	0.413793	11.7057
30.5051	0.413793	35.7906		30.5051	0.413793	41.2939		30.5051	0.413793	10.2449
31.5152	0.413793	34.8824		31.5152	0.413793	41.8843		31.5152	0.413793	9.02553
32.5253	0.413793	33.9357		32.5253	0.413793	42.089		32.5253	0.413793	7.96686
33.5354	0.413793	33.037		33.5354	0.413793	41.8475		33.5354	0.413793	6.9407
34.5455	0.413793	32.2729		34.5455	0.413793	41.1256		34.5455	0.413793	5.84452
35.5556	0.413793	31.7178		35.5556	0.413793	39.9236		35.5556	0.413793	4.7158
36.5657	0.413793	31.4172		36.5657	0.413793	38.2794		36.5657	0.413793	3.75324
37.5758	0.413793	31.3773		37.5758	0.413793	36.2609		37.5758	0.413793	3.15818
38.5859	0.413793	31.5698		38.5859	0.413793	33.9487		38.5859	0.413793	2.95197
39.596	0.413793	31.9461		39.596	0.413793	31.4276		39.596	0.413793	2.98071
40.6061	0.413793	32.4464		40.6061	0.413793	28.7855		40.6061	0.413793	3.05645
41.6162	0.413793	33.0402		41.6162	0.413793	26.1132		41.6162	0.413793	3.06521
42.6263	0.413793	33.8043		42.6263	0.413793	23.4977		42.6263	0.413793	2.98059
43.6364	0.413793	34.728		43.6364	0.413793	21.0109		43.6364	0.413793	2.82387
44.6465	0.413793	35.617		44.6465	0.413793	18.703		44.6465	0.413793	2.62649
45.6566	0.413793	36.4229		45.6566	0.413793	16.6004		45.6566	0.413793	2.41424
46.6667	0.413793	37.2732		46.6667	0.413793	14.7107		46.6667	0.413793	2.20477
47.6768	0.413793	38.2336		47.6768	0.413793	13.0286		47.6768	0.413793	2.01107
48.6869	0.413793	39.2487		48.6869	0.413793	11.5465		48.6869	0.413793	1.84341
49.697	0.413793	40.215		49.697	0.413793	10.2549		49.697	0.413793	1.70748
50.7071	0.413793	41.0241		50.7071	0.413793	9.13823		50.7071	0.413793	1.59751
51.7172	0.413793	41.5776		51.7172	0.413793	8.15952		51.7172	0.413793	1.49368
52.7273	0.413793	41.794		52.7273	0.413793	7.24919		52.7273	0.413793	1.37334
53.7374	0.413793	41.6132		53.7374	0.413793	6.32256		53.7374	0.413793	1.23439
54.7475	0.413793	40.9968		54.7475	0.413793	5.33735		54.7475	0.413793	1.10992
55.7576	0.413793	39.9371		55.7576	0.413793	4.35574		55.7576	0.413793	1.04932
56.7677	0.413793	38.4679		56.7677	0.413793	3.52835		56.7677	0.413793	1.07219
57.7778	0.413793	36.66		57.7778	0.413793	2.98579		57.7778	0.413793	1.13754
58.7879	0.413793	34.5956		58.7879	0.413793	2.74274		58.7879	0.413793	1.16166
59.798	0.413793	32.3475		59.798	0.413793	2.70643		59.798	0.413793	1.071
60.8081	0.413793	29.9789		60.8081	0.413793	2.75377		60.8081	0.413793	0.849465
61.8182	0.413793	27.5558		61.8182	0.413793	2.79273		61.8182	0.413793	0.546934
62.8283	0.413793	25.1457		62.8283	0.413793	2.77846		62.8283	0.413793	0.244394
63.8384	0.413793	22.8088		63.8384	0.413793	2.70183		63.8384	0.413793	0.00683729
64.8485	0.413793	20.5903		64.8485	0.413793	2.57338		64.8485	0.413793	-0.141137
65.8586	0.413793	18.5201		65.8586	0.413793	2.41253		65.8586	0.413793	-0.208363
66.8687	0.413793	16.6142		66.8687	0.413793	2.24261		66.8687	0.413793	-0.218664
67.8788	0.413793	14.89		67.8788	0.413793	2.08223		67.8788	0.413793	-0.195691
68.8889	0.413793	13.4466		68.8889	0.413793	1.92691		68.8889	0.413793	-0.15708
69.899	0.413793	12.2158		69.899	0.413793	1.72985		69.899	0.413793	-0.114214
70.9091	0.413793	9.93382		70.9091	0.413793	1.43654		70.9091	0.413793	-0.073514
71.9192	0.413793	8.03739		71.9192	0.413793	1.11042		71.9192	0.413793	-0.0383419
72.9293	0.413793	6.38727		72.9293	0.413793	0.940864		72.9293	0.413793	-0.0102354
73.9394	0.413793	5.05497		73.9394	0.413793	0.946688		73.9394	0.413793	0.0102667
74.9495	0.413793	3.92033		74.9495	0.413793	0.947652		74.9495	0.413793	0.0235099
75.9596	0.413793	3.09435		75.9596	0.413793	0.889942		75.9596	0.413793	0.0301676
76.9697	0.413793	2.61975		76.9697	0.413793	0.806679		76.9697	0.413793	0.0313621
77.9798	0.413793	2.41573		77.9798	0.413793	0.695128		77.9798	0.413793	0.0286374
78.9899	0.413793	2.34524		78.9899	0.413793	0.534468		78.9899	0.413793	0.0236641
80	0.413793	2.27977		80	0.413793	0.326443		80	0.413793	0.0179628
-20	0.448276	-0.0638329		-20	0.448276	1.36323		-20	0.448276	25.4635
-18.9899	0.448276	-0.051591		-18.9899	0.448276	2.64638		-18.9899	0.448276	27.464
-17.9798	0.448276	-0.0328533		-17.9798	0.448276	4.99945		-17.9798	0.448276	29.3227
-16.9697	0.448276	-0.0083695		-16.9697	0.448276	9.11724		-16.9697	0.448276	30.9998
-15.9596	0.448276	0.0198619		-15.9596	0.448276	14.6034		-15.9596	0.448276	32.3973
-14.9495	0.448276	0.0492175		-14.9495	0.448276	18.4071		-14.9495	0.448276	33.4447
-13.9394	0.448276	0.0754502		-13.9394	0.448276	18.7173		-13.9394	0.448276	34.1557
-12.9293	0.448276	0.0989348		-12.9293	0.448276	17.5198		-12.9293	0.448276	34.6243
-11.9192	0.448276	0.127541		-11.9192	0.448276	17.1323		-11.9192	0.448276	34.9789
-10.9091	0.448276	0.17376		-10.9091	0.448276	18.1393		-10.9091	0.448276	35.3486
-9.89899	0.448276	0.253833		-9.89899	0.448276	20.0507		-9.89899	0.448276	35.8267
-8.88889	0.448276	0.405732		-8.88889	0.448276	22.2415		-8.88889	0.448276	36.4575
-7.87879	0.448276	0.725646		-7.87879	0.448276	24.3569		-7.87879	0.448276	37.2314
-6.86869	0.448276	1.42631		-6.86869	0.448276	26.3254		-6.86869	0.448276	38.0844
-5.85859	0.448276	2.844		-5.85859	0.448276	28.1897		-5.85859	0.448276	38.9082
-4.84848	0.448276	5.59768		-4.84848	0.448276	29.9546		-4.84848	0.448276	39.5698
-3.83838	0.448276	10.3162		-3.83838	0.448276	31.534		-3.83838	0.448276	39.9422
-2.82828	0.448276	15.605		-2.82828	0.448276	32.809		-2.82828	0.448276	39.9389
-1.81818	0.448276	18.314		-1.81818	0.448276	33.7111		-1.81818	0.448276	39.5267
-0.808081	0.448276	18.0139		-0.808081	0.448276	34.2662		-0.808081	0.448276	38.7169
0.20202	0.448276	16.9691		0.20202	0.448276	34.5756		0.20202	0.448276	37.5535
1.21212	0.448276	16.8439		1.21212	0.448276	34.7712		1.21212	0.448276	36.139
2.22222	0.448276	17.8427		2.22222	0.448276	34.9767		2.22222	0.448276	34.6705
3.23232	0.448276	19.4832		3.23232	0.448276	35.2784		3.23232	0.448276	33.4162
4.24242	0.448276	21.2772		4.24242	0.448276	35.7224		4.24242	0.448276	32.6079
5.25253	0.448276	22.9865		5.25253	0.448276	36.3137		5.25253	0.448276	32.3374
6.26263	0.448276	24.6038		6.26263	0.448276	37.0151		6.26263	0.448276	32.5528
7.27273	0.448276	26.2032		7.27273	0.448276	37.7584		7.27273	0.448276	33.1413
8.28283	0.448276	27.8294		8.28283	0.448276	38.4468		8.28283	0.448276	34.0043
9.29293	0.448276	29.4596		9.29293	0.448276	38.9709		9.29293	0.448276	35.064
10.303	0.448276	31.015		10.303	0.448276	39.2296		10.303	0.448276	36.2246
11.3131	0.448276	32.3838		11.3131	0.448276	39.1569		11.3131	0.448276	37.3452
12.3232	0.448276	33.4669		12.3232	0.448276	38.7361		12.3232	0.448276	38.2513
13.3333	0.448276	34.2231		13.3333	0.448276	37.9936		13.3333	0.448276	38.7713
14.3434	0.448276	34.6814		14.3434	0.448276	36.9811		14.3434	0.448276	38.779
15.3535	0.448276	34.9267		15.3535	0.448276	35.77		15.3535	0.448276	38.2233
16.3636	0.448276	35.0653		16.3636	0.448276	34.4708		16.3636	0.448276	37.1342
17.3737	0.448276	35.1957		17.3737	0.448276	33.2394		17.3737	0.448276	35.601
18.3838	0.448276	35.3885		18.3838	0.448276	32.2464		18.3838	0.448276	33.7355
19.3939	0.448276	35.6815		19.3939	0.448276	31.6128		19.3939	0.448276	31.6303
20.404	0.448276	36.0807		20.404	0.448276	31.3729		20.404	0.448276	29.346
21.4141	0.448276	36.5641		21.4141	0.448276	31.4819		21.4141	0.448276	26.9269
22.4242	0.448276	37.0859		22.4242	0.448276	31.8641		22.4242	0.448276	24.4241
23.4343	0.448276	37.583		23.4343	0.448276	32.455		23.4343	0.448276	21.9037
24.4444	0.448276	37.9821		24.4444	0.448276	33.2164		24.4444	0.448276	19.4387
25.4545	0.448276	38.2117		25.4545	0.448276	34.1212		25.4545	0.448276	17.095
26.4646	0.448276	38.2157		26.4646	0.448276	35.1286		26.4646	0.448276	14.922
27.4747	0.448276	37.9653		27.4747	0.448276	36.1726		27.4747	0.448276	12.9517
28.4848	0.448276	37.4625		28.4848	0.448276	37.1653		28.4848	0.448276	11.2044
29.4949	0.448276	36.7335		29.4949	0.448276	38.0088		29.4949	0.448276	9.69396
30.5051	0.448276	35.818		30.5051	0.448276	38.6076		30.5051	0.448276	8.42243
31.5152	0.448276	34.7715		31.5152	0.448276	38.8757		31.5152	0.448276	7.36427
32.5253	0.448276	33.6684		32.5253	0.448276	38.7449		32.5253	0.448276	6.4458
33.5354	0.448276	32.6082		33.5354	0.448276	38.1725		33.5354	0.448276	5.55362
34.5455	0.448276	31.6981		34.5455	0.448276	37.1503		34.5455	0.448276	4.59841
35.5556	0.448276	31.0254		35.5556	0.448276	35.7045		35.5556	0.448276	3.61124
36.5657	0.448276	30.6349		36.5657	0.448276	33.8898		36.5657	0.448276	2.76285
37.5758	0.448276	30.5169		37.5758	0.448276	31.7758		37.5758	0.448276	2.23795
38.5859	0.448276	30.6219		38.5859	0.448276	29.4428		38.5859	0.448276	2.07627
39.596	0.448276	30.8877		39.596	0.448276	26.9789		39.596	0.448276	2.15434
40.6061	0.448276	31.2604		40.6061	0.448276	24.4763		40.6061	0.448276	2.29705
41.6162	0.448276	31.7348		41.6162	0.448276	22.0199		41.6162	0.448276	2.38397
42.6263	0.448276	32.399		42.6263	0.448276	19.6783		42.6263	0.448276	2.37572
43.6364	0.448276	33.2295		43.6364	0.448276	17.4979		43.6364	0.448276	2.28538
44.6465	0.448276	34.0211		44.6465	0.448276	15.5024		44.6465	0.448276	2.14277
45.6566	0.448276	34.7101		45.6566	0.448276	13.6982		45.6566	0.448276	1.97401
46.6667	0.448276	35.4083		46.6667	0.448276	12.0811		46.6667	0.448276	1.79928
47.6768	0.448276	36.1752		47.6768	0.448276	10.6433		47.6768	0.448276	1.63532
48.6869	0.448276	36.9613		48.6869	0.448276	9.37841		48.6869	0.448276	1.49791
49.697	0.448276	37.6692		49.697	0.448276	8.28075		49.697	0.448276	1.3969
50.7071	0.448276	38.1961		50.7071	0.448276	7.33719		50.7071	0.448276	1.32871
51.7172	0.448276	38.4518		51.7172	0.448276	6.51416		51.7172	0.448276	1.27387
52.7273	0.448276	38.3665		52.7273	0.448276	5.74846		52.7273	0.448276	1.20928
53.7374	0.448276	37.8958		53.7374	0.448276	4.96453		53.7374	0.448276	1.13045
54.7475	0.448276	37.0224		54.7475	0.448276	4.1253		54.7475	0.448276	1.06321
55.7576	0.448276	35.7548		55.7576	0.448276	3.28263		55.7576	0.448276	1.04513
56.7677	0.448276	34.1314		56.7677	0.448276	2.56438		56.7677	0.448276	1.08508
57.7778	0.448276	32.2163		57.7778	0.448276	2.08753		57.7778	0.448276	1.141
58.7879	0.448276	30.0866		58.7879	0.448276	1.87747		58.7879	0.448276	1.13905
59.798	0.448276	27.8208		59.798	0.448276	1.86559		59.798	0.448276	1.0224
60.8081	0.448276	25.496		60.8081	0.448276	1.94643		60.8081	0.448276	0.789079
61.8182	0.448276	23.1854		61.8182	0.448276	2.03253		61.8182	0.448276	0.491926
62.8283	0.448276	20.9541		62.8283	0.448276	2.07465		62.8283	0.448276	0.203665
63.8384	0.448276	18.8516		63.8384	0.448276	2.0574		63.8384	0.448276	-0.0222763
64.8485	0.448276	16.9065		64.8485	0.448276	1.98679		64.8485	0.448276	-0.167235
65.8586	0.448276	15.1259		65.8586	0.448276	1.87976		65.8586	0.448276	-0.239744
66.8687	0.448276	13.4982		66.8687	0.448276	1.75743		66.8687	0.448276	-0.26011
67.8788	0.448276	12.02		67.8788	0.448276	1.63546		67.8788	0.448276	-0.247876
68.8889	0.448276	10.7889		68.8889	0.448276	1.50806		68.8889	0.448276	-0.218001
69.899	0.448276	9.74892		69.899	0.448276	1.33642		69.899	0.448276	-0.180162
70.9091	0.448276	7.81432		70.9091	0.448276	1.08337		70.9091	0.448276	-0.140497
71.9192	0.448276	6.2371		71.9192	0.448276	0.807596		71.9192	0.448276	-0.102862
72.9293	0.448276	4.85094		72.9293	0.448276	0.66261		72.9293	0.448276	-0.0698114
73.9394	0.448276	3.7605		73.9394	0.448276	0.681976		73.9394	0.448276	-0.0425149
74.9495	0.448276	2.86658		74.9495	0.448276	0.730807		74.9495	0.448276	-0.0217981
75.9596	0.448276	2.21236		75.9596	0.448276	0.736885		75.9596	0.448276	-0.0076395
76.9697	0.448276	1.82103		76.9697	0.448276	0.706237		76.9697	0.448276	0.00050748
77.9798	0.448276	1.65347		77.9798	0.448276	0.630381		77.9798	0.448276	0.00405202
78.9899	0.448276	1.61687		78.9899	0.448276	0.492583		78.9899	0.448276	0.00449313
80	0.448276	1.60213		80	0.448276	0.301266		80	0.448276	0.00331032
-20	0.482759	-0.0540893		-20	0.482759	1.46541		-20	0.482759	26.4719
-18.9899	0.482759	-0.0438461		-18.9899	0.482759	2.82014		-18.9899	0.482759	28.5082
-17.9798	0.482759	-0.0271071		-17.9798	0.482759	5.23355		-17.9798	0.482759	30.4336
-16.9697	0.482759	-0.0039974		-16.9697	0.482759	9.44215		-16.9697	0.482759	32.218
-15.9596	0.482759	0.0216108		-15.9596	0.482759	15.2651		-15.9596	0.482759	33.7486
-14.9495	0.482759	0.0479684		-14.9495	0.482759	19.4665		-14.9495	0.482759	34.9227
-13.9394	0.482759	0.0687047		-13.9394	0.482759	19.7835		-13.9394	0.482759	35.7192
-12.9293	0.482759	0.0865679		-12.9293	0.482759	18.4089		-12.9293	0.482759	36.2101
-11.9192	0.482759	0.107929		-11.9192	0.482759	17.9985		-11.9192	0.482759	36.523
-10.9091	0.482759	0.153399		-10.9091	0.482759	19.1356		-10.9091	0.482759	36.797
-9.89899	0.482759	0.250835		-9.89899	0.482759	21.1924		-9.89899	0.482759	37.1448
-8.88889	0.482759	0.44808		-8.88889	0.482759	23.4518		-8.88889	0.482759	37.6291
-7.87879	0.482759	0.844568		-7.87879	0.482759	25.5628		-7.87879	0.482759	38.2507
-6.86869	0.482759	1.64079		-6.86869	0.482759	27.502		-6.86869	0.482759	38.9494
-5.85859	0.482759	3.16691		-5.85859	0.482759	29.3489		-5.85859	0.482759	39.6121
-4.84848	0.482759	6.03277		-4.84848	0.482759	31.1252		-4.84848	0.482759	40.1007
-3.83838	0.482759	10.9923		-3.83838	0.482759	32.7492		-3.83838	0.482759	40.2879
-2.82828	0.482759	16.7045		-2.82828	0.482759	34.0958		-2.82828	0.482759	40.0939
-1.81818	0.482759	19.5978		-1.81818	0.482759	35.0844		-1.81818	0.482759	39.4923
-0.808081	0.482759	19.1034		-0.808081	0.482759	35.7176		-0.808081	0.482759	38.4946
0.20202	0.482759	17.8554		0.20202	0.482759	36.0796		0.20202	0.482759	37.1391
1.21212	0.482759	17.7218		1.21212	0.482759	36.2901		1.21212	0.482759	35.5306
2.22222	0.482759	18.8497		2.22222	0.482759	36.4698		2.22222	0.482759	33.8752
3.23232	0.482759	20.6388		3.23232	0.482759	36.7114		3.23232	0.482759	32.4443
4.24242	0.482759	22.5365		4.24242	0.482759	37.0662		4.24242	0.482759	31.4598
5.25253	0.482759	24.3045		5.25253	0.482759	37.543		5.25253	0.482759	31.0091
6.26263	0.482759	25.9539		6.26263	0.482759	38.11		6.26263	0.482759	31.0552
7.27273	0.482759	27.5737		7.27273	0.482759	38.6975		7.27273	0.482759	31.4997
8.28283	0.482759	29.2084		8.28283	0.482759	39.211		8.28283	0.482759	32.2333
9.29293	0.482759	30.8329		9.29293	0.482759	39.5464		9.29293	0.482759	33.1439
10.303	0.482759	32.3695		10.303	0.482759	39.6145		10.303	0.482759	34.1043
11.3131	0.482759	33.7166		11.3131	0.482759	39.3625		11.3131	0.482759	34.9609
12.3232	0.482759	34.7897		12.3232	0.482759	38.7778		12.3232	0.482759	35.5461
13.3333	0.482759	35.5481		13.3333	0.482759	37.8778		13.3333	0.482759	35.7099
14.3434	0.482759	36.0196		14.3434	0.482759	36.6993		14.3434	0.482759	35.3612
15.3535	0.482759	36.2813		15.3535	0.482759	35.3107		15.3535	0.482759	34.4868
16.3636	0.482759	36.432		16.3636	0.482759	33.8358		16.3636	0.482759	33.1504
17.3737	0.482759	36.5615		17.3737	0.482759	32.4475		17.3737	0.482759	31.4574
18.3838	0.482759	36.7365		18.3838	0.482759	31.3172		18.3838	0.482759	29.5156
19.3939	0.482759	36.992		19.3939	0.482759	30.5516		19.3939	0.482759	27.4074
20.404	0.482759	37.3306		20.404	0.482759	30.1718		20.404	0.482759	25.1918
21.4141	0.482759	37.7274		21.4141	0.482759	30.1373		21.4141	0.482759	22.9195
22.4242	0.482759	38.1351		22.4242	0.482759	30.3878		22.4242	0.482759	20.6406
23.4343	0.482759	38.491		23.4343	0.482759	30.8693		23.4343	0.482759	18.4057
24.4444	0.482759	38.7283		24.4444	0.482759	31.5325		24.4444	0.482759	16.2613
25.4545	0.482759	38.7867		25.4545	0.482759	32.3244		25.4545	0.482759	14.2441
26.4646	0.482759	38.6226		26.4646	0.482759	33.1815		26.4646	0.482759	12.3803
27.4747	0.482759	38.2169		27.4747	0.482759	34.0278		27.4747	0.482759	10.6898
28.4848	0.482759	37.5674		28.4848	0.482759	34.7793		28.4848	0.482759	9.18904
29.4949	0.482759	36.6886		29.4949	0.482759	35.3486		29.4949	0.482759	7.89251
30.5051	0.482759	35.608		30.5051	0.482759	35.6535		30.5051	0.482759	6.80396
31.5152	0.482759	34.3826		31.5152	0.482759	35.6226		31.5152	0.482759	5.899
32.5253	0.482759	33.104		32.5253	0.482759	35.2035		32.5253	0.482759	5.11094
33.5354	0.482759	31.8917		33.5354	0.482759	34.3719		33.5354	0.482759	4.3419
34.5455	0.482759	30.8615		34.5455	0.482759	33.1349		34.5455	0.482759	3.51854
35.5556	0.482759	30.0945		35.5556	0.482759	31.5266		35.5556	0.482759	2.66892
36.5657	0.482759	29.6181		36.5657	0.482759	29.6042		36.5657	0.482759	1.9378
37.5758	0.482759	29.4083		37.5758	0.482759	27.4449		37.5758	0.482759	1.48689
38.5859	0.482759	29.411		38.5859	0.482759	25.1408		38.5859	0.482759	1.36198
39.596	0.482759	29.5687		39.596	0.482759	22.7885		39.596	0.482759	1.4666
40.6061	0.482759	29.836		40.6061	0.482759	20.4758		40.6061	0.482759	1.64646
41.6162	0.482759	30.2181		41.6162	0.482759	18.2703		41.6162	0.482759	1.78388
42.6263	0.482759	30.7933		42.6263	0.482759	16.2164		42.6263	0.482759	1.83176
43.6364	0.482759	31.5203		43.6364	0.482759	14.3354		43.6364	0.482759	1.79522
44.6465	0.482759	32.1897		44.6465	0.482759	12.6322		44.6465	0.482759	1.7002
45.6566	0.482759	32.7332		45.6566	0.482759	11.1015		45.6566	0.482759	1.5724
46.6667	0.482759	33.2531		46.6667	0.482759	9.73485		46.6667	0.482759	1.43257
47.6768	0.482759	33.8093		47.6768	0.482759	8.52468		47.6768	0.482759	1.29939
48.6869	0.482759	34.3592		48.6869	0.482759	7.466		48.6869	0.482759	1.19055
49.697	0.482759	34.8129		49.697	0.482759	6.55426		49.697	0.482759	1.11821
50.7071	0.482759	35.0772		50.7071	0.482759	5.7763		50.7071	0.482759	1.08103
51.7172	0.482759	35.0721		51.7172	0.482759	5.09925		51.7172	0.482759	1.06247
52.7273	0.482759	34.741		52.7273	0.482759	4.46499		52.7273	0.482759	1.04322
53.7374	0.482759	34.0503		53.7374	0.482759	3.80773		53.7374	0.482759	1.01932
54.7475	0.482759	32.9896		54.7475	0.482759	3.09821		54.7475	0.482759	1.00842
55.7576	0.482759	31.5714		55.7576	0.482759	2.38316		55.7576	0.482759	1.03308
56.7677	0.482759	29.8377		56.7677	0.482759	1.77096		56.7677	0.482759	1.08884
57.7778	0.482759	27.8592		57.7778	0.482759	1.36251		57.7778	0.482759	1.1315
58.7879	0.482759	25.7212		58.7879	0.482759	1.18624		58.7879	0.482759	1.10051
59.798	0.482759	23.5108		59.798	0.482759	1.19182		59.798	0.482759	0.958594
60.8081	0.482759	21.306		60.8081	0.482759	1.29212		60.8081	0.482759	0.71836
61.8182	0.482759	19.1734		61.8182	0.482759	1.40793		61.8182	0.482759	0.433316
62.8283	0.482759	17.1649		62.8283	0.482759	1.48981		62.8283	0.482759	0.165547
63.8384	0.482759	15.3152		63.8384	0.482759	1.51804		63.8384	0.482759	-0.0434557
64.8485	0.482759	13.636		64.8485	0.482759	1.49459		64.8485	0.482759	-0.181419
65.8586	0.482759	12.1171		65.8586	0.482759	1.43313		65.8586	0.482759	-0.256386
66.8687	0.482759	10.7322		66.8687	0.482759	1.35144		66.8687	0.482759	-0.28505
67.8788	0.482759	9.47364		67.8788	0.482759	1.2613		67.8788	0.482759	-0.283073
68.8889	0.482759	8.44132		68.8889	0.482759	1.15532		68.8889	0.482759	-0.262395
69.899	0.482759	7.59071		69.899	0.482759	1.00279		69.899	0.482759	-0.230934
70.9091	0.482759	6.00577		70.9091	0.482759	0.782546		70.9091	0.482759	-0.194395
71.9192	0.482759	4.71944		71.9192	0.482759	0.550383		71.9192	0.482759	-0.156643
72.9293	0.482759	3.593		72.9293	0.482759	0.430591		72.9293	0.482759	-0.120694
73.9394	0.482759	2.72438		73.9394	0.482759	0.462164		73.9394	0.482759	-0.0886603
74.9495	0.482759	2.04495		74.9495	0.482759	0.546764		74.9495	0.482759	-0.0621699
75.9596	0.482759	1.5399		75.9596	0.482759	0.602599		75.9596	0.482759	-0.0419255
76.9697	0.482759	1.22506		76.9697	0.482759	0.610117		76.9697	0.482759	-0.0277707
77.9798	0.482759	1.08999		77.9798	0.482759	0.557334		77.9798	0.482759	-0.0189094
78.9899	0.482759	1.07321		78.9899	0.482759	0.437173		78.9899	0.482759	-0.0138424
80	0.482759	1.08694		80	0.482759	0.265241		80	0.482759	-0.0110923
-20	0.517241	-0.0385995		-20	0.517241	1.56272		-20	0.517241	27.4959
-18.9899	0.517241	-0.0297304		-18.9899	0.517241	3.00802		-18.9899	0.517241	29.5648
-17.9798	0.517241	-0.0156147		-17.9798	0.517241	5.51237		-17.9798	0.517241	31.5496
-16.9697	0.517241	0.00362261		-16.9697	0.517241	9.80953		-16.9697	0.517241	33.4266
-15.9596	0.517241	0.0254832		-15.9596	0.517241	15.9239		-15.9596	0.517241	35.0707
-14.9495	0.517241	0.04547		-14.9495	0.517241	20.5116		-14.9495	0.517241	36.3518
-13.9394	0.517241	0.0624588		-13.9394	0.517241	20.8443		-13.9394	0.517241	37.2177
-12.9293	0.517241	0.0739512		-12.9293	0.517241	19.3099		-12.9293	0.517241	37.7185
-11.9192	0.517241	0.091065		-11.9192	0.517241	18.9035		-11.9192	0.517241	37.9762
-10.9091	0.517241	0.136035		-10.9091	0.517241	20.1879		-10.9091	0.517241	38.1438
-9.89899	0.517241	0.247337		-9.89899	0.517241	22.378		-9.89899	0.517241	38.3519
-8.88889	0.517241	0.48493		-8.88889	0.517241	24.6843		-8.88889	0.517241	38.6817
-7.87879	0.517241	0.957743		-7.87879	0.517241	26.7756		-7.87879	0.517241	39.1443
-6.86869	0.517241	1.86552		-6.86869	0.517241	28.6783		-6.86869	0.517241	39.6745
-5.85859	0.517241	3.52555		-5.85859	0.517241	30.5093		-5.85859	0.517241	40.15
-4.84848	0.517241	6.53294		-4.84848	0.517241	32.2957		-4.84848	0.517241	40.4274
-3.83838	0.517241	11.7263		-3.83838	0.517241	33.9531		-3.83838	0.517241	40.3894
-2.82828	0.517241	17.8336		-2.82828	0.517241	35.3577		-2.82828	0.517241	39.9734
-1.81818	0.517241	20.8885		-1.81818	0.517241	36.414		-1.81818	0.517241	39.1682
-0.808081	0.517241	20.1904		-0.808081	0.517241	37.1093		-0.808081	0.517241	37.9821
0.20202	0.517241	18.7539		0.20202	0.517241	37.5071		0.20202	0.517241	36.4438
1.21212	0.517241	18.6392		1.21212	0.517241	37.7173		1.21212	0.517241	34.6528
2.22222	0.517241	19.9091		2.22222	0.517241	37.858		2.22222	0.517241	32.8159
3.23232	0.517241	21.8416		3.23232	0.517241	38.0263		3.23232	0.517241	31.207
4.24242	0.517241	23.8302		4.24242	0.517241	38.2812		4.24242	0.517241	30.0582
5.25253	0.517241	25.643		5.25253	0.517241	38.6345		5.25253	0.517241	29.4677
6.26263	0.517241	27.3186		6.26263	0.517241	39.0561		6.26263	0.517241	29.3952
7.27273	0.517241	28.9544		7.27273	0.517241	39.4742		7.27273	0.517241	29.7209
8.28283	0.517241	30.5922		8.28283	0.517241	39.7945		8.28283	0.517241	30.3079
9.29293	0.517241	32.2008		9.29293	0.517241	39.9187		9.29293	0.517241	31.0257
10.303	0.517241	33.7045		10.303	0.517241	39.7703		10.303	0.517241	31.7399
11.3131	0.517241	35.0147		11.3131	0.517241	39.3106		11.3131	0.517241	32.3049
12.3232	0.517241	36.0565		12.3232	0.517241	38.5335		12.3232	0.517241	32.5742
13.3333	0.517241	36.8001		13.3333	0.517241	37.4533		13.3333	0.517241	32.428
14.3434	0.517241	37.2705		14.3434	0.517241	36.1011		14.3434	0.517241	31.803
15.3535	0.517241	37.5366		15.3535	0.517241	34.5473		15.3535	0.517241	30.7093
16.3636	0.517241	37.6874		16.3636	0.517241	32.9199		16.3636	0.517241	29.2173
17.3737	0.517241	37.8066		17.3737	0.517241	31.3892		17.3737	0.517241	27.4295
18.3838	0.517241	37.9533		18.3838	0.517241	30.118		18.3838	0.517241	25.4494
19.3939	0.517241	38.159		19.3939	0.517241	29.2135		19.3939	0.517241	23.3673
20.404	0.517241	38.4222		20.404	0.517241	28.708		20.404	0.517241	21.2551
21.4141	0.517241	38.7171		21.4141	0.517241	28.5713		21.4141	0.517241	19.1662
22.4242	0.517241	38.9962		22.4242	0.517241	28.739		22.4242	0.517241	17.1387
23.4343	0.517241	39.1998		23.4343	0.517241	29.136		23.4343	0.517241	15.1998
24.4444	0.517241	39.268		24.4444	0.517241	29.6897		24.4444	0.517241	13.3681
25.4545	0.517241	39.1491		25.4545	0.517241	30.3309		25.4545	0.517241	11.6572
26.4646	0.517241	38.8074		26.4646	0.517241	30.9918		26.4646	0.517241	10.0798
27.4747	0.517241	38.2245		27.4747	0.517241	31.604		27.4747	0.517241	8.64948
28.4848	0.517241	37.394		28.4848	0.517241	32.0981		28.4848	0.517241	7.38193
29.4949	0.517241	36.327		29.4949	0.517241	32.4024		29.4949	0.517241	6.29128
30.5051	0.517241	35.0582		30.5051	0.517241	32.4471		30.5051	0.517241	5.37902
31.5152	0.517241	33.6566		31.5152	0.517241	32.1703		31.5152	0.517241	4.62052
32.5253	0.517241	32.2284		32.5253	0.517241	31.5302		32.5253	0.517241	3.95496
33.5354	0.517241	30.8958		33.5354	0.517241	30.508		33.5354	0.517241	3.30011
34.5455	0.517241	29.7662		34.5455	0.517241	29.1152		34.5455	0.517241	2.59901
35.5556	0.517241	28.9091		35.5556	0.517241	27.3927		35.5556	0.517241	1.88028
36.5657	0.517241	28.3441		36.5657	0.517241	25.4129		36.5657	0.517241	1.2657
37.5758	0.517241	28.0501		37.5758	0.517241	23.27		37.5758	0.517241	0.890319
38.5859	0.517241	27.9715		38.5859	0.517241	21.0652		38.5859	0.517241	0.796846
39.596	0.517241	28.0435		39.596	0.517241	18.8902		39.596	0.517241	0.910681
40.6061	0.517241	28.2162		40.6061	0.517241	16.8153		40.6061	0.517241	1.10217
41.6162	0.517241	28.4958		41.6162	0.517241	14.8838		41.6162	0.517241	1.26501
42.6263	0.517241	28.9537		42.6263	0.517241	13.1166		42.6263	0.517241	1.34973
43.6364	0.517241	29.5439		43.6364	0.517241	11.5179		43.6364	0.517241	1.35465
44.6465	0.517241	30.0657		44.6465	0.517241	10.082		44.6465	0.517241	1.30004
45.6566	0.517241	30.448		45.6566	0.517241	8.79986		45.6566	0.517241	1.20925
46.6667	0.517241	30.7847		46.6667	0.517241	7.66262		46.6667	0.517241	1.10288
47.6768	0.517241	31.136		47.6768	0.517241	6.6638		47.6768	0.517241	0.999903
48.6869	0.517241	31.466		48.6869	0.517241	5.79896		48.6869	0.517241	0.918394
49.697	0.517241	31.6939		49.697	0.517241	5.06237		49.697	0.517241	0.870598
50.7071	0.517241	31.7351		50.7071	0.517241	4.43941		50.7071	0.517241	0.857193
51.7172	0.517241	31.5192		51.7172	0.517241	3.89647		51.7172	0.517241	0.866702
52.7273	0.517241	30.9937		52.7273	0.517241	3.37946		52.7273	0.517241	0.885209
53.7374	0.517241	30.1279		53.7374	0.517241	2.83374		53.7374	0.517241	0.909494
54.7475	0.517241	28.9169		54.7475	0.517241	2.24066		54.7475	0.517241	0.949081
55.7576	0.517241	27.3855		55.7576	0.517241	1.64449		55.7576	0.517241	1.00977
56.7677	0.517241	25.591		56.7677	0.517241	1.13656		56.7677	0.517241	1.07392
57.7778	0.517241	23.6148		57.7778	0.517241	0.799473		57.7778	0.517241	1.09841
58.7879	0.517241	21.5471		58.7879	0.517241	0.658648		58.7879	0.517241	1.0379
59.798	0.517241	19.4702		59.798	0.517241	0.676651		59.798	0.517241	0.87609
60.8081	0.517241	17.4508		60.8081	0.517241	0.783421		60.8081	0.517241	0.637142
61.8182	0.517241	15.5398		61.8182	0.517241	0.911703		61.8182	0.517241	0.37181
62.8283	0.517241	13.7741		62.8283	0.517241	1.01551		62.8283	0.517241	0.130277
63.8384	0.517241	12.175		63.8384	0.517241	1.07385		63.8384	0.517241	-0.0575129
64.8485	0.517241	10.7434		64.8485	0.517241	1.08516		64.8485	0.517241	-0.184486
65.8586	0.517241	9.46064		65.8586	0.517241	1.05948		65.8586	0.517241	-0.258501
66.8687	0.517241	8.29757		66.8687	0.517241	1.01031		66.8687	0.517241	-0.292682
67.8788	0.517241	7.24993		67.8788	0.517241	0.945252		67.8788	0.517241	-0.29925
68.8889	0.517241	6.41068		68.8889	0.517241	0.856146		68.8889	0.517241	-0.287295
69.899	0.517241	5.73936		69.899	0.517241	0.720587		69.899	0.517241	-0.263162
70.9091	0.517241	4.48824		70.9091	0.517241	0.530381		70.9091	0.517241	-0.23159
71.9192	0.517241	3.45209		71.9192	0.517241	0.338386		71.9192	0.517241	-0.196101
72.9293	0.517241	2.58209		72.9293	0.517241	0.244495		72.9293	0.517241	-0.159928
73.9394	0.517241	1.91015		73.9394	0.517241	0.285448		73.9394	0.517241	-0.125751
74.9495	0.517241	1.41168		74.9495	0.517241	0.388931		74.9495	0.517241	-0.0956362
75.9596	0.517241	1.0347		75.9596	0.517241	0.473854		75.9596	0.517241	-0.0709278
76.9697	0.517241	0.791482		76.9697	0.517241	0.505793		76.9697	0.517241	-0.0521765
77.9798	0.517241	0.686141		77.9798	0.517241	0.471869		77.9798	0.517241	-0.038947
78.9899	0.517241	0.678562		78.9899	0.517241	0.372192		78.9899	0.517241	-0.0300973
80	0.517241	0.703306		80	0.517241	0.225611		80	0.517241	-0.0241325
-20	0.551724	-0.024234		-20	0.551724	1.64916		-20	0.551724	28.5354
-18.9899	0.551724	-0.0181131		-18.9899	0.551724	3.19839		-18.9899	0.551724	30.6244
-17.9798	0.551724	-0.0071203		-17.9798	0.551724	5.82866		-17.9798	0.551724	32.6541
-16.9697	0.551724	0.00687047		-16.9697	0.551724	10.242		-16.9697	0.551724	34.6061
-15.9596	0.551724	0.024234		-15.9596	0.551724	16.6124		-15.9596	0.551724	36.3438
-14.9495	0.551724	0.040973		-14.9495	0.551724	21.5425		-14.9495	0.551724	37.7141
-13.9394	0.551724	0.0539644		-13.9394	0.551724	21.8896		-13.9394	0.551724	38.6351
-12.9293	0.551724	0.063708		-12.9293	0.551724	20.2258		-12.9293	0.551724	39.1357
-11.9192	0.551724	0.0798224		-11.9192	0.551724	19.8628		-11.9192	0.551724	39.3317
-10.9091	0.551724	0.125542		-10.9091	0.551724	21.306		-10.9091	0.551724	39.386
-9.89899	0.551724	0.247587		-9.89899	0.551724	23.6173		-9.89899	0.551724	39.4497
-8.88889	0.551724	0.519158		-8.88889	0.551724	25.9461		-8.88889	0.551724	39.6169
-7.87879	0.551724	1.0663		-7.87879	0.551724	27.9978		-7.87879	0.551724	39.8994
-6.86869	0.551724	2.09524		-6.86869	0.551724	29.8573		-6.86869	0.551724	40.2229
-5.85859	0.551724	3.91692		-5.85859	0.551724	31.6647		-5.85859	0.551724	40.4604
-4.84848	0.551724	7.10432		-4.84848	0.551724	33.4513		-4.84848	0.551724	40.4799
-3.83838	0.551724	12.5455		-3.83838	0.551724	35.1306		-3.83838	0.551724	40.1875
-2.82828	0.551724	19.01		-2.82828	0.551724	36.5736		-2.82828	0.551724	39.542
-1.81818	0.551724	22.181		-1.81818	0.551724	37.679		-1.81818	0.551724	38.531
-0.808081	0.551724	21.2703		-0.808081	0.551724	38.4185		-0.808081	0.551724	37.1494
0.20202	0.551724	19.675		0.20202	0.551724	38.8403		0.20202	0.551724	35.419
1.21212	0.551724	19.6098		1.21212	0.551724	39.0423		1.21212	0.551724	33.448
2.22222	0.551724	21.0311		2.22222	0.551724	39.1393		2.22222	0.551724	31.4589
3.23232	0.551724	23.0968		3.23232	0.551724	39.2305		3.23232	0.551724	29.7316
4.24242	0.551724	25.159		4.24242	0.551724	39.3768		4.24242	0.551724	28.4827
5.25253	0.551724	27.0042		5.25253	0.551724	39.592		5.25253	0.551724	27.7881
6.26263	0.551724	28.6942		6.26263	0.551724	39.8408		6.26263	0.551724	27.5885
7.27273	0.551724	30.3377		7.27273	0.551724	40.05		7.27273	0.551724	27.7544
8.28283	0.551724	31.968		8.28283	0.551724	40.1296		8.28283	0.551724	28.1436
9.29293	0.551724	33.5469		9.29293	0.551724	39.9975		9.29293	0.551724	28.6257
10.303	0.551724	35.0009		10.303	0.551724	39.5993		10.303	0.551724	29.0767
11.3131	0.551724	36.2553		11.3131	0.551724	38.9136		11.3131	0.551724	29.3696
12.3232	0.551724	37.2503		12.3232	0.551724	37.9385		12.3232	0.551724	29.3775
13.3333	0.551724	37.9653		13.3333	0.551724	36.6812		13.3333	0.551724	28.9978
14.3434	0.551724	38.4252		14.3434	0.551724	35.1653		14.3434	0.551724	28.1792
15.3535	0.551724	38.6912		15.3535	0.551724	33.4586		15.3535	0.551724	26.9353
16.3636	0.551724	38.8403		16.3636	0.551724	31.6892		16.3636	0.551724	25.3371
17.3737	0.551724	38.9428		17.3737	0.551724	30.0298		17.3737	0.551724	23.4915
18.3838	0.551724	39.0517		18.3838	0.551724	28.6469		18.3838	0.551724	21.5157
19.3939	0.551724	39.1913		19.3939	0.551724	27.6508		19.3939	0.551724	19.5148
20.404	0.551724	39.3573		20.404	0.551724	27.0686		20.404	0.551724	17.5626
21.4141	0.551724	39.5223		21.4141	0.551724	26.8585		21.4141	0.551724	15.7007
22.4242	0.551724	39.6414		22.4242	0.551724	26.9386		22.4242	0.551724	13.9449
23.4343	0.551724	39.6602		23.4343	0.551724	27.2171		23.4343	0.551724	12.2974
24.4444	0.551724	39.5277		24.4444	0.551724	27.6114		24.4444	0.551724	10.7573
25.4545	0.551724	39.202		25.4545	0.551724	28.0544		25.4545	0.551724	9.3259
26.4646	0.551724	38.654		26.4646	0.551724	28.4923		26.4646	0.551724	8.00976
27.4747	0.551724	37.869		27.4747	0.551724	28.8721		27.4747	0.551724	6.82137
28.4848	0.551724	36.8429		28.4848	0.551724	29.137		28.4848	0.551724	5.77545
29.4949	0.551724	35.5899		29.4949	0.551724	29.2214		29.4949	0.551724	4.88324
30.5051	0.551724	34.1508		30.5051	0.551724	29.059		30.5051	0.551724	4.14166
31.5152	0.551724	32.6017		31.5152	0.551724	28.5903		31.5152	0.551724	3.52375
32.5253	0.551724	31.0498		32.5253	0.551724	27.7746		32.5253	0.551724	2.97427
33.5354	0.551724	29.6143		33.5354	0.551724	26.5992		33.5354	0.551724	2.42479
34.5455	0.551724	28.399		34.5455	0.551724	25.0881		34.5455	0.551724	1.83527
35.5556	0.551724	27.4692		35.5556	0.551724	23.3041		35.5556	0.551724	1.23756
36.5657	0.551724	26.8411		36.5657	0.551724	21.3383		36.5657	0.551724	0.734067
37.5758	0.551724	26.4839		37.5758	0.551724	19.2937		37.5758	0.551724	0.432359
38.5859	0.551724	26.3317		38.5859	0.551724	17.2644		38.5859	0.551724	0.365985
39.596	0.551724	26.3106		39.596	0.551724	15.3227		39.596	0.551724	0.476522
40.6061	0.551724	26.3744		40.6061	0.551724	13.5144		40.6061	0.551724	0.660244
41.6162	0.551724	26.5345		41.6162	0.551724	11.8615		41.6162	0.551724	0.827583
42.6263	0.551724	26.8501		42.6263	0.551724	10.3682		42.6263	0.551724	0.931897
43.6364	0.551724	27.2787		43.6364	0.551724	9.02976		43.6364	0.551724	0.966043
44.6465	0.551724	27.6412		44.6465	0.551724	7.83714		44.6465	0.551724	0.943952
45.6566	0.551724	27.867		45.6566	0.551724	6.78166		45.6566	0.551724	0.885116
46.6667	0.551724	28.0357		46.6667	0.551724	5.85526		46.6667	0.551724	0.809138
47.6768	0.551724	28.2042		47.6768	0.551724	5.0524		47.6768	0.551724	0.734469
48.6869	0.551724	28.3425		48.6869	0.551724	4.36814		48.6869	0.551724	0.678553
49.697	0.551724	28.3773		49.697	0.551724	3.79494		49.697	0.551724	0.653069
50.7071	0.551724	28.2296		50.7071	0.551724	3.31476		50.7071	0.551724	0.660217
51.7172	0.551724	27.8326		51.7172	0.551724	2.8922		51.7172	0.551724	0.692873
52.7273	0.551724	27.1382		52.7273	0.551724	2.47819		52.7273	0.551724	0.742598
53.7374	0.551724	26.1253		53.7374	0.551724	2.03069		53.7374	0.551724	0.806265
54.7475	0.551724	24.8055		54.7475	0.551724	1.54299		54.7475	0.551724	0.884073
55.7576	0.551724	23.2209		55.7576	0.551724	1.05857		55.7576	0.551724	0.967526
56.7677	0.551724	21.4408		56.7677	0.551724	0.652039		56.7677	0.551724	1.02992
57.7778	0.551724	19.5485		57.7778	0.551724	0.386932		57.7778	0.551724	1.03308
58.7879	0.551724	17.6272		58.7879	0.551724	0.28158		58.7879	0.551724	0.948724
59.798	0.551724	15.7455		59.798	0.551724	0.307372		59.798	0.551724	0.777431
60.8081	0.551724	13.9535		60.8081	0.551724	0.409781		60.8081	0.551724	0.549825
61.8182	0.551724	12.2856		61.8182	0.551724	0.534538		61.8182	0.551724	0.310748
62.8283	0.551724	10.7666		62.8283	0.551724	0.642771		62.8283	0.551724	0.0984039
63.8384	0.551724	9.40951		63.8384	0.551724	0.714564		63.8384	0.551724	-0.0663332
64.8485	0.551724	8.21049		64.8485	0.551724	0.746289		64.8485	0.551724	-0.180248
65.8586	0.551724	7.14977		65.8586	0.551724	0.744236		65.8586	0.551724	-0.250296
66.8687	0.551724	6.20093		66.8687	0.551724	0.717761		66.8687	0.551724	-0.286858
67.8788	0.551724	5.36184		67.8788	0.551724	0.671182		67.8788	0.551724	-0.299326
68.8889	0.551724	4.7076		68.8889	0.551724	0.597067		68.8889	0.551724	-0.294626
69.899	0.551724	4.19477		69.899	0.551724	0.480265		69.899	0.551724	-0.277559
70.9091	0.551724	3.24447		70.9091	0.551724	0.321936		70.9091	0.551724	-0.251838
71.9192	0.551724	2.41673		71.9192	0.551724	0.169168		71.9192	0.551724	-0.220464
72.9293	0.551724	1.78632		72.9293	0.551724	0.100075		72.9293	0.551724	-0.186459
73.9394	0.551724	1.28653		73.9394	0.551724	0.145529		73.9394	0.551724	-0.152458
74.9495	0.551724	0.933986		74.9495	0.551724	0.252066		74.9495	0.551724	-0.120952
75.9596	0.551724	0.6656		75.9596	0.551724	0.347993		75.9596	0.551724	-0.093614
76.9697	0.551724	0.487717		76.9697	0.551724	0.395155		76.9697	0.551724	-0.0716656
77.9798	0.551724	0.408775		77.9798	0.551724	0.380661		77.9798	0.551724	-0.0550243
78.9899	0.551724	0.403164		78.9899	0.551724	0.307149		78.9899	0.551724	-0.0431356
80	0.551724	0.425706		80	0.551724	0.190677		80	0.551724	-0.0346705
-20	0.586207	-0.0161144		-20	0.586207	1.71512		-20	0.586207	29.5897
-18.9899	0.586207	-0.0141157		-18.9899	0.586207	3.37552		-18.9899	0.586207	31.6766
-17.9798	0.586207	-0.0084944		-17.9798	0.586207	6.16419		-17.9798	0.586207	33.728
-16.9697	0.586207	-0.0002498		-16.9697	0.586207	10.7443		-16.9697	0.586207	35.7336
-15.9596	0.586207	0.0129914		-15.9596	0.586207	17.3626		-15.9596	0.586207	37.5464
-14.9495	0.586207	0.0271071		-14.9495	0.586207	22.5777		-14.9495	0.586207	38.9918
-13.9394	0.586207	0.0407231		-13.9394	0.586207	22.9163		-13.9394	0.586207	39.9589
-12.9293	0.586207	0.0532149		-12.9293	0.586207	21.1577		-12.9293	0.586207	40.452
-11.9192	0.586207	0.0730768		-11.9192	0.586207	20.8842		-11.9192	0.586207	40.5823
-10.9091	0.586207	0.123793		-10.9091	0.586207	22.4993		-10.9091	0.586207	40.5184
-9.89899	0.586207	0.253958		-9.89899	0.586207	24.9123		-9.89899	0.586207	40.4253
-8.88889	0.586207	0.553885		-8.88889	0.586207	27.2389		-8.88889	0.586207	40.4009
-7.87879	0.586207	1.16998		-7.87879	0.586207	29.2307		-7.87879	0.586207	40.4539
-6.86869	0.586207	2.32796		-6.86869	0.586207	31.0278		-6.86869	0.586207	40.5136
-5.85859	0.586207	4.33502		-5.85859	0.586207	32.7981		-5.85859	0.586207	40.4688
-4.84848	0.586207	7.74602		-4.84848	0.586207	34.5725		-4.84848	0.586207	40.2119
-3.83838	0.586207	13.4629		-3.83838	0.586207	36.2596		-3.83838	0.586207	39.6653
-2.82828	0.586207	20.2466		-2.82828	0.586207	37.7256		-2.82828	0.586207	38.7836
-1.81818	0.586207	23.478		-1.81818	0.586207	38.865		-1.81818	0.586207	37.5426
-0.808081	0.586207	22.3498		-0.808081	0.586207	39.6379		-0.808081	0.586207	35.9405
0.20202	0.586207	20.6351		0.20202	0.586207	40.0763		0.20202	0.586207	34.0249
1.21212	0.586207	20.6499		1.21212	0.586207	40.2663		1.21212	0.586207	31.9282
2.22222	0.586207	22.2235		2.22222	0.586207	40.3147		2.22222	0.586207	29.8651
3.23232	0.586207	24.405		3.23232	0.586207	40.3155		3.23232	0.586207	28.0742
4.24242	0.586207	26.5203		4.24242	0.586207	40.326		4.24242	0.586207	26.7339
5.25253	0.586207	28.377		5.25253	0.586207	40.3564		5.25253	0.586207	25.9043
6.26263	0.586207	30.0664		6.26263	0.586207	40.3726		6.26263	0.586207	25.5305
7.27273	0.586207	31.7021		7.27273	0.586207	40.3125		7.27273	0.586207	25.4939
8.28283	0.586207	33.3117		8.28283	0.586207	40.1069		8.28283	0.586207	25.6639
9.29293	0.586207	34.8478		9.29293	0.586207	39.6987		9.29293	0.586207	25.9206
10.303	0.586207	36.2422		10.303	0.586207	39.0514		10.303	0.586207	26.15
11.3131	0.586207	37.4316		11.3131	0.586207	38.1463		11.3131	0.586207	26.2312
12.3232	0.586207	38.3731		12.3232	0.586207	36.9742		12.3232	0.586207	26.0435
13.3333	0.586207	39.0555		13.3333	0.586207	35.5348		13.3333	0.586207	25.4893
14.3434	0.586207	39.5016		14.3434	0.586207	33.8554		14.3434	0.586207	24.5209
15.3535	0.586207	39.7624		15.3535	0.586207	32.0134		15.3535	0.586207	23.159
16.3636	0.586207	39.8989		16.3636	0.586207	30.1437		16.3636	0.586207	21.489
17.3737	0.586207	39.9678		17.3737	0.586207	28.4128		17.3737	0.586207	19.6377
18.3838	0.586207	40.0102		18.3838	0.586207	26.9718		18.3838	0.586207	17.7366
19.3939	0.586207	40.0445		19.3939	0.586207	25.914		19.3939	0.586207	15.8886
20.404	0.586207	40.0656		20.404	0.586207	25.255		20.404	0.586207	14.1522
21.4141	0.586207	40.0491		21.4141	0.586207	24.9418		21.4141	0.586207	12.5454
22.4242	0.586207	39.9594		22.4242	0.586207	24.8859		22.4242	0.586207	11.0622
23.4343	0.586207	39.754		23.4343	0.586207	24.9971		23.4343	0.586207	9.68863
24.4444	0.586207	39.3947		24.4444	0.586207	25.2031		24.4444	0.586207	8.41417
25.4545	0.586207	38.8488		25.4545	0.586207	25.4503		25.4545	0.586207	7.23683
26.4646	0.586207	38.0924		26.4646	0.586207	25.6942		26.4646	0.586207	6.1625
27.4747	0.586207	37.1096		27.4747	0.586207	25.8871		27.4747	0.586207	5.20293
28.4848	0.586207	35.8964		28.4848	0.586207	25.9711		28.4848	0.586207	4.36993
29.4949	0.586207	34.4696		29.4949	0.586207	25.88		29.4949	0.586207	3.66893
30.5051	0.586207	32.8764		30.5051	0.586207	25.5458		30.5051	0.586207	3.09125
31.5152	0.586207	31.2005		31.5152	0.586207	24.9104		31.5152	0.586207	2.60681
32.5253	0.586207	29.5524		32.5253	0.586207	23.9421		32.5253	0.586207	2.16446
33.5354	0.586207	28.0475		33.5354	0.586207	22.6482		33.5354	0.586207	1.70958
34.5455	0.586207	26.78		34.5455	0.586207	21.0776		34.5455	0.586207	1.21948
35.5556	0.586207	25.8027		35.5556	0.586207	19.3123		35.5556	0.586207	0.73142
36.5657	0.586207	25.1201		36.5657	0.586207	17.4494		36.5657	0.586207	0.331063
37.5758	0.586207	24.6931		37.5758	0.586207	15.5819		37.5758	0.586207	0.0986732
38.5859	0.586207	24.4501		38.5859	0.586207	13.7839		38.5859	0.586207	0.0551628
39.596	0.586207	24.3205		39.596	0.586207	12.1044		39.596	0.586207	0.154141
40.6061	0.586207	24.269		40.6061	0.586207	10.5688		40.6061	0.586207	0.316537
41.6162	0.586207	24.3101		41.6162	0.586207	9.18432		41.6162	0.586207	0.471939
42.6263	0.586207	24.4845		42.6263	0.586207	7.9473		42.6263	0.586207	0.580531
43.6364	0.586207	24.7502		43.6364	0.586207	6.84968		43.6364	0.586207	0.631634
44.6465	0.586207	24.9564		44.6465	0.586207	5.88249		44.6465	0.586207	0.633184
45.6566	0.586207	25.0366		45.6566	0.586207	5.03719		45.6566	0.586207	0.600292
46.6667	0.586207	25.0555		46.6667	0.586207	4.30701		46.6667	0.586207	0.55052
47.6768	0.586207	25.063		47.6768	0.586207	3.68662		47.6768	0.586207	0.501634
48.6869	0.586207	25.0307		48.6869	0.586207	3.17055		48.6869	0.586207	0.469694
49.697	0.586207	24.8892		49.697	0.586207	2.74745		49.697	0.586207	0.465431
50.7071	0.586207	24.5666		50.7071	0.586207	2.39458		50.7071	0.586207	0.491481
51.7172	0.586207	24.005		51.7172	0.586207	2.07553		51.7172	0.586207	0.544087
52.7273	0.586207	23.1723		52.7273	0.586207	1.74893		52.7273	0.586207	0.618065
53.7374	0.586207	22.0652		53.7374	0.586207	1.38721		53.7374	0.586207	0.708689
54.7475	0.586207	20.709		54.7475	0.586207	0.995773		54.7475	0.586207	0.808268
55.7576	0.586207	19.1543		55.7576	0.586207	0.615902		55.7576	0.586207	0.898773
56.7677	0.586207	17.4702		56.7677	0.586207	0.305673		56.7677	0.586207	0.951115
57.7778	0.586207	15.7329		57.7778	0.586207	0.109307		57.7778	0.586207	0.935703
58.7879	0.586207	14.0134		58.7879	0.586207	0.0369717		58.7879	0.586207	0.838791
59.798	0.586207	12.3643		59.798	0.586207	0.0658628		59.798	0.586207	0.671239
60.8081	0.586207	10.8202		60.8081	0.586207	0.155116		60.8081	0.586207	0.464061
61.8182	0.586207	9.40328		61.8182	0.586207	0.263881		61.8182	0.586207	0.254239
62.8283	0.586207	8.13013		62.8283	0.586207	0.361566		62.8283	0.586207	0.0703228
63.8384	0.586207	7.00927		63.8384	0.586207	0.431602		63.8384	0.586207	-0.0728894
64.8485	0.586207	6.03634		64.8485	0.586207	0.469296		64.8485	0.586207	-0.173792
65.8586	0.586207	5.19242		65.8586	0.586207	0.478337		65.8586	0.586207	-0.238247
66.8687	0.586207	4.45409		66.8687	0.586207	0.46476		66.8687	0.586207	-0.274534
67.8788	0.586207	3.81659		67.8788	0.586207	0.430683		67.8788	0.586207	-0.289973
68.8889	0.586207	3.3327		68.8889	0.586207	0.370841		68.8889	0.586207	-0.290029
69.899	0.586207	2.95329		69.899	0.586207	0.276119		69.899	0.586207	-0.278621
70.9091	0.586207	2.25674		70.9091	0.586207	0.152202		70.9091	0.586207	-0.258335
71.9192	0.586207	1.60724		71.9192	0.586207	0.0379906		71.9192	0.586207	-0.231711
72.9293	0.586207	1.17689		72.9293	0.586207	-0.0080552		72.9293	0.586207	-0.201268
73.9394	0.586207	0.829098		73.9394	0.586207	0.0376373		73.9394	0.586207	-0.169316
74.9495	0.586207	0.589166		74.9495	0.586207	0.13705		74.9495	0.586207	-0.138143
75.9596	0.586207	0.409378		75.9596	0.586207	0.232591		75.9596	0.586207	-0.109871
76.9697	0.586207	0.287096		76.9697	0.586207	0.28944		76.9697	0.586207	-0.0858809
77.9798	0.586207	0.230098		77.9798	0.586207	0.295165		77.9798	0.586207	-0.0669715
78.9899	0.586207	0.222484		78.9899	0.586207	0.249825		78.9899	0.586207	-0.0528187
80	0.586207	0.235351		80	0.586207	0.163584		80	0.586207	-0.0423724
-20	0.62069	-0.016739		-20	0.62069	1.76346		-20	0.62069	30.66
-18.9899	0.62069	-0.0199868		-18.9899	0.62069	3.52692		-18.9899	0.62069	32.7136
-17.9798	0.62069	-0.0208612		-17.9798	0.62069	6.49097		-17.9798	0.62069	34.756
-16.9697	0.62069	-0.0173636		-16.9697	0.62069	11.2949		-16.9697	0.62069	36.7925
-15.9596	0.62069	-0.0084944		-15.9596	0.62069	18.1906		-15.9596	0.62069	38.6658
-14.9495	0.62069	0.00624588		-14.9495	0.62069	23.6393		-14.9495	0.62069	40.1716
-13.9394	0.62069	0.024234		-13.9394	0.62069	23.9313		-13.9394	0.62069	41.1714
-12.9293	0.62069	0.0458448		-12.9293	0.62069	22.1115		-12.9293	0.62069	41.646
-11.9192	0.62069	0.0753253		-11.9192	0.62069	21.9736		-11.9192	0.62069	41.6986
-10.9091	0.62069	0.134411		-10.9091	0.62069	23.7693		-10.9091	0.62069	41.4998
-9.89899	0.62069	0.27307		-9.89899	0.62069	26.2641		-9.89899	0.62069	41.2155
-8.88889	0.62069	0.594733		-8.88889	0.62069	28.5614		-8.88889	0.62069	40.9492
-7.87879	0.62069	1.27566		-7.87879	0.62069	30.4663		-7.87879	0.62069	40.7233
-6.86869	0.62069	2.56531		-6.86869	0.62069	32.1759		-6.86869	0.62069	40.4882
-5.85859	0.62069	4.77473		-5.85859	0.62069	33.8887		-5.85859	0.62069	40.1523
-4.84848	0.62069	8.44356		-4.84848	0.62069	35.6379		-4.84848	0.62069	39.6141
-3.83838	0.62069	14.4682		-3.83838	0.62069	37.3233		-3.83838	0.62069	38.7913
-2.82828	0.62069	21.5465		-2.82828	0.62069	38.8042		-2.82828	0.62069	37.6389
-1.81818	0.62069	24.7943		-1.81818	0.62069	39.966		-1.81818	0.62069	36.1517
-0.808081	0.62069	23.4585		-0.808081	0.62069	40.7584		-0.808081	0.62069	34.3556
0.20202	0.62069	21.6636		0.20202	0.62069	41.1998		0.20202	0.62069	32.311
1.21212	0.62069	21.775		1.21212	0.62069	41.3602		1.21212	0.62069	30.1347
2.22222	0.62069	23.4881		2.22222	0.62069	41.3336		2.22222	0.62069	28.0064
3.23232	0.62069	25.7614		3.23232	0.62069	41.2027		3.23232	0.62069	26.1314
4.24242	0.62069	27.9033		4.24242	0.62069	41.0219		4.24242	0.62069	24.6681
5.25253	0.62069	29.7475		5.25253	0.62069	40.8078		5.25253	0.62069	23.6786
6.26263	0.62069	31.4145		6.26263	0.62069	40.543		6.26263	0.62069	23.1252
7.27273	0.62069	33.025		7.27273	0.62069	40.1884		7.27273	0.62069	22.9067
8.28283	0.62069	34.6021		8.28283	0.62069	39.6935		8.28283	0.62069	22.9009
9.29293	0.62069	36.0912		9.29293	0.62069	39.0123		9.29293	0.62069	22.9871
10.303	0.62069	37.4263		10.303	0.62069	38.1104		10.303	0.62069	23.0479
11.3131	0.62069	38.552		11.3131	0.62069	36.9706		11.3131	0.62069	22.9619
12.3232	0.62069	39.4381		12.3232	0.62069	35.59		12.3232	0.62069	22.6107
13.3333	0.62069	40.0791		13.3333	0.62069	33.98		13.3333	0.62069	21.9029
14.3434	0.62069	40.495		14.3434	0.62069	32.1765		14.3434	0.62069	20.8063
15.3535	0.62069	40.7243		15.3535	0.62069	30.2521		15.3535	0.62069	19.3651
16.3636	0.62069	40.8123		16.3636	0.62069	28.3256		16.3636	0.62069	17.6888
17.3737	0.62069	40.8022		17.3737	0.62069	26.5444		17.3737	0.62069	15.9162
18.3838	0.62069	40.7251		18.3838	0.62069	25.0426		18.3838	0.62069	14.1714
19.3939	0.62069	40.5982		19.3939	0.62069	23.9008		19.3939	0.62069	12.5364
20.404	0.62069	40.4229		20.404	0.62069	23.1287		20.404	0.62069	11.0456
21.4141	0.62069	40.1857		21.4141	0.62069	22.6781		21.4141	0.62069	9.69721
22.4242	0.62069	39.8633		22.4242	0.62069	22.4712		22.4242	0.62069	8.47271
23.4343	0.62069	39.4241		23.4343	0.62069	22.4284		23.4343	0.62069	7.35279
24.4444	0.62069	38.8353		24.4444	0.62069	22.4826		24.4444	0.62069	6.32494
25.4545	0.62069	38.067		25.4545	0.62069	22.5818		25.4545	0.62069	5.38694
26.4646	0.62069	37.0945		26.4646	0.62069	22.679		26.4646	0.62069	4.54401
27.4747	0.62069	35.9065		27.4747	0.62069	22.7237		27.4747	0.62069	3.8045
28.4848	0.62069	34.5076		28.4848	0.62069	22.6544		28.4848	0.62069	3.17502
29.4949	0.62069	32.9256		29.4949	0.62069	22.4031		29.4949	0.62069	2.65463
30.5051	0.62069	31.2153		30.5051	0.62069	21.906		30.5051	0.62069	2.22819
31.5152	0.62069	29.458		31.5152	0.62069	21.1212		31.5152	0.62069	1.86253
32.5253	0.62069	27.7535		32.5253	0.62069	20.0415		32.5253	0.62069	1.51153
33.5354	0.62069	26.2048		33.5354	0.62069	18.6996		33.5354	0.62069	1.13713
34.5455	0.62069	24.8939		34.5455	0.62069	17.1598		34.5455	0.62069	0.73562
35.5556	0.62069	23.8633		35.5556	0.62069	15.5052		35.5556	0.62069	0.349402
36.5657	0.62069	23.1109		36.5657	0.62069	13.8211		36.5657	0.62069	0.0465904
37.5758	0.62069	22.5953		37.5758	0.62069	12.181		37.5758	0.62069	-0.120089
38.5859	0.62069	22.2519		38.5859	0.62069	10.6387		38.5859	0.62069	-0.143616
39.596	0.62069	22.0217		39.596	0.62069	9.22565		39.596	0.62069	-0.0612292
40.6061	0.62069	21.8785		40.6061	0.62069	7.95495		40.6061	0.62069	0.0703286
41.6162	0.62069	21.8278		41.6162	0.62069	6.82611		41.6162	0.62069	0.200329
42.6263	0.62069	21.8809		42.6263	0.62069	5.83222		42.6263	0.62069	0.297929
43.6364	0.62069	21.9928		43.6364	0.62069	4.96356		43.6364	0.62069	0.352242
44.6465	0.62069	22.0466		44.6465	0.62069	4.21034		44.6465	0.62069	0.366512
45.6566	0.62069	21.9901		45.6566	0.62069	3.5645		45.6566	0.62069	0.35192
46.6667	0.62069	21.8729		46.6667	0.62069	3.01956		46.6667	0.62069	0.323943
47.6768	0.62069	21.7302		47.6768	0.62069	2.57037		47.6768	0.62069	0.298666
48.6869	0.62069	21.5334		48.6869	0.62069	2.20777		48.6869	0.62069	0.289955
49.697	0.62069	21.223		49.697	0.62069	1.91567		49.697	0.62069	0.306454
50.7071	0.62069	20.7441		50.7071	0.62069	1.66709		50.7071	0.62069	0.350367
51.7172	0.62069	20.0599		51.7172	0.62069	1.42892		51.7172	0.62069	0.419341
52.7273	0.62069	19.1542		52.7273	0.62069	1.17196		52.7273	0.62069	0.509153
53.7374	0.62069	18.0336		53.7374	0.62069	0.884998		53.7374	0.62069	0.612998
54.7475	0.62069	16.7258		54.7475	0.62069	0.582639		54.7475	0.62069	0.718151
55.7576	0.62069	15.2789		55.7576	0.62069	0.300891		55.7576	0.62069	0.803214
56.7677	0.62069	13.7552		56.7677	0.62069	0.0802284		56.7677	0.62069	0.842546
57.7778	0.62069	12.2213		57.7778	0.62069	-0.053293		57.7778	0.62069	0.816079
58.7879	0.62069	10.7353		58.7879	0.62069	-0.0971996		58.7879	0.62069	0.719486
59.798	0.62069	9.33681		59.798	0.62069	-0.069665		59.798	0.62069	0.567001
60.8081	0.62069	8.04881		60.8081	0.62069	0.00056018		60.8081	0.62069	0.385629
61.8182	0.62069	6.88555		61.8182	0.62069	0.0850123		61.8182	0.62069	0.204523
62.8283	0.62069	5.85852		62.8283	0.62069	0.161643		62.8283	0.62069	0.0457823
63.8384	0.62069	4.97345		63.8384	0.62069	0.217806		63.8384	0.62069	-0.0791431
64.8485	0.62069	4.22469		64.8485	0.62069	0.249449		64.8485	0.62069	-0.168746
65.8586	0.62069	3.59356		65.8586	0.62069	0.258611		65.8586	0.62069	-0.227463
66.8687	0.62069	3.05598		66.8687	0.62069	0.249209		66.8687	0.62069	-0.261714
67.8788	0.62069	2.60384		67.8788	0.62069	0.223113		67.8788	0.62069	-0.27778
68.8889	0.62069	2.2697		68.8889	0.62069	0.176796		68.8889	0.62069	-0.280263
69.899	0.62069	1.99795		69.899	0.62069	0.106038		69.899	0.62069	-0.272242
70.9091	0.62069	1.50203		70.9091	0.62069	0.0171996		70.9091	0.62069	-0.256105
71.9192	0.62069	1.01268		71.9192	0.62069	-0.0602532		71.9192	0.62069	-0.233647
72.9293	0.62069	0.730062		72.9293	0.62069	-0.0851606		72.9293	0.62069	-0.206883
73.9394	0.62069	0.5111		73.9394	0.62069	-0.0399502		73.9394	0.62069	-0.177773
74.9495	0.62069	0.356944		74.9495	0.62069	0.04928		74.9495	0.62069	-0.148293
75.9596	0.62069	0.24373		75.9596	0.62069	0.139186		75.9596	0.62069	-0.120387
76.9697	0.62069	0.164809		76.9697	0.62069	0.201467		76.9697	0.62069	-0.0956947
77.9798	0.62069	0.125007		77.9798	0.62069	0.223852		77.9798	0.62069	-0.0752258
78.9899	0.62069	0.11469		78.9899	0.62069	0.202999		78.9899	0.62069	-0.0593203
80	0.62069	0.116497		80	0.62069	0.142976		80	0.62069	-0.047375
-20	0.655172	-0.0214858		-20	0.655172	1.80656		-20	0.655172	31.7513
-18.9899	0.655172	-0.0299802		-18.9899	0.655172	3.65534		-18.9899	0.655172	33.7363
-17.9798	0.655172	-0.0359763		-17.9798	0.655172	6.78802		-17.9798	0.655172	35.7349
-16.9697	0.655172	-0.0354766		-16.9697	0.655172	11.8532		-16.9697	0.655172	37.7736
-15.9596	0.655172	-0.027357		-15.9596	0.655172	19.0815		-15.9596	0.655172	39.6822
-14.9495	0.655172	-0.0094937		-14.9495	0.655172	24.7502		-14.9495	0.655172	41.2203
-13.9394	0.655172	0.0171137		-13.9394	0.655172	24.9572		-13.9394	0.655172	42.2192
-12.9293	0.655172	0.0510913		-12.9293	0.655172	23.093		-12.9293	0.655172	42.6463
-11.9192	0.655172	0.0949374		-11.9192	0.655172	23.1312		-11.9192	0.655172	42.5967
-10.9091	0.655172	0.164641		-10.9091	0.655172	25.1128		-10.9091	0.655172	42.2359
-9.89899	0.655172	0.312294		-9.89899	0.655172	27.6694		-9.89899	0.655172	41.7311
-8.88889	0.655172	0.65282		-8.88889	0.655172	29.9153		-8.88889	0.655172	41.1977
-7.87879	0.655172	1.39158		-7.87879	0.655172	31.7068		-7.87879	0.655172	40.6746
-6.86869	0.655172	2.81377		-6.86869	0.655172	33.2974		-6.86869	0.655172	40.1252
-5.85859	0.655172	5.23655		-5.85859	0.655172	34.9273		-5.85859	0.655172	39.4646
-4.84848	0.655172	9.18307		-4.84848	0.655172	36.6361		-4.84848	0.655172	38.6039
-3.83838	0.655172	15.5363		-3.83838	0.655172	38.3093		-3.83838	0.655172	37.4812
-2.82828	0.655172	22.9071		-2.82828	0.655172	39.7871		-2.82828	0.655172	36.071
-1.81818	0.655172	26.1662		-1.81818	0.655172	40.9457		-1.81818	0.655172	34.3696
-0.808081	0.655172	24.6395		-0.808081	0.655172	41.7245		-0.808081	0.655172	32.3962
0.20202	0.655172	22.7866		0.20202	0.655172	42.1319		0.20202	0.655172	30.2085
1.21212	0.655172	22.9947		1.21212	0.655172	42.2245		1.21212	0.655172	27.9224
2.22222	0.655172	24.8225		2.22222	0.655172	42.0813		2.22222	0.655172	25.707
3.23232	0.655172	27.1587		3.23232	0.655172	41.7783		3.23232	0.655172	23.7476
4.24242	0.655172	29.3036		4.24242	0.655172	41.3726		4.24242	0.655172	22.1887
5.25253	0.655172	31.1132		5.25253	0.655172	40.8914		5.25253	0.655172	21.0905
6.26263	0.655172	32.735		6.26263	0.655172	40.3309		6.26263	0.655172	20.4195
7.27273	0.655172	34.3059		7.27273	0.655172	39.6635		7.27273	0.655172	20.0771
8.28283	0.655172	35.8412		8.28283	0.655172	38.8518		8.28283	0.655172	19.9399
9.29293	0.655172	37.2813		9.29293	0.655172	37.866		9.29293	0.655172	19.8858
10.303	0.655172	38.5525		10.303	0.655172	36.6941		10.303	0.655172	19.7944
11.3131	0.655172	39.6033		11.3131	0.655172	35.3326		11.3131	0.655172	19.5462
12.3232	0.655172	40.4112		12.3232	0.655172	33.7781		12.3232	0.655172	19.0336
13.3333	0.655172	40.9762		13.3333	0.655172	32.0318		13.3333	0.655172	18.1904
14.3434	0.655172	41.3176		14.3434	0.655172	30.1182		14.3434	0.655172	17.0172
15.3535	0.655172	41.4659		15.3535	0.655172	28.1057		15.3535	0.655172	15.5838
16.3636	0.655172	41.4564		16.3636	0.655172	26.1072		16.3636	0.655172	14.0051
17.3737	0.655172	41.3216		17.3737	0.655172	24.2596		17.3737	0.655172	12.4038
18.3838	0.655172	41.0883		18.3838	0.655172	22.6857		18.3838	0.655172	10.878
19.3939	0.655172	40.7728		19.3939	0.655172	21.4612		19.3939	0.655172	9.48495
20.404	0.655172	40.3812		20.404	0.655172	20.597		20.404	0.655172	8.2428
21.4141	0.655172	39.9059		21.4141	0.655172	20.0484		21.4141	0.655172	7.14266
22.4242	0.655172	39.3291		22.4242	0.655172	19.7395		22.4242	0.655172	6.16405
23.4343	0.655172	38.6265		23.4343	0.655172	19.5913		23.4343	0.655172	5.2872
24.4444	0.655172	37.7753		24.4444	0.655172	19.5361		24.4444	0.655172	4.49896
25.4545	0.655172	36.7586		25.4545	0.655172	19.5193		25.4545	0.655172	3.79458
26.4646	0.655172	35.5668		26.4646	0.655172	19.4901		26.4646	0.655172	3.17536
27.4747	0.655172	34.1964		27.4747	0.655172	19.3925		27.4747	0.655172	2.64453
28.4848	0.655172	32.6528		28.4848	0.655172	19.1663		28.4848	0.655172	2.20298
29.4949	0.655172	30.9583		29.4949	0.655172	18.7546		29.4949	0.655172	1.84271
30.5051	0.655172	29.1606		30.5051	0.655172	18.1168		30.5051	0.655172	1.54211
31.5152	0.655172	27.3358		31.5152	0.655172	17.2377		31.5152	0.655172	1.26733
32.5253	0.655172	25.5778		32.5253	0.655172	16.1312		32.5253	0.655172	0.984648
33.5354	0.655172	23.9815		33.5354	0.655172	14.8389		33.5354	0.655172	0.678035
34.5455	0.655172	22.6209		34.5455	0.655172	13.4219		34.5455	0.655172	0.362605
35.5556	0.655172	21.5342		35.5556	0.655172	11.9498		35.5556	0.655172	0.0794613
36.5657	0.655172	20.7186		36.5657	0.655172	10.491		36.5657	0.655172	-0.126079
37.5758	0.655172	20.1348		37.5758	0.655172	9.10172		37.5758	0.655172	-0.228849
38.5859	0.655172	19.7215		38.5859	0.655172	7.82165		38.5859	0.655172	-0.234193
39.596	0.655172	19.4222		39.596	0.655172	6.67214		39.596	0.655172	-0.171309
40.6061	0.655172	19.2105		40.6061	0.655172	5.65958		40.6061	0.655172	-0.0774021
41.6162	0.655172	19.0837		41.6162	0.655172	4.77976		41.6162	0.655172	0.0152126
42.6263	0.655172	19.0318		42.6263	0.655172	4.02221		42.6263	0.655172	0.0861932
43.6364	0.655172	19.005		43.6364	0.655172	3.37504		43.6364	0.655172	0.127389
44.6465	0.655172	18.9178		44.6465	0.655172	2.82795		44.6465	0.655172	0.14096
45.6566	0.655172	18.7341		45.6566	0.655172	2.37266		45.6566	0.655172	0.135871
46.6667	0.655172	18.4877		46.6667	0.655172	2.00214		46.6667	0.655172	0.125166
47.6768	0.655172	18.2023		47.6768	0.655172	1.70727		47.6768	0.655172	0.122056
48.6869	0.655172	17.8567		48.6869	0.655172	1.47369		48.6869	0.655172	0.136482
49.697	0.655172	17.4112		49.697	0.655172	1.28089		49.697	0.655172	0.173526
50.7071	0.655172	16.8318		50.7071	0.655172	1.10417		50.7071	0.655172	0.233729
51.7172	0.655172	16.0963		51.7172	0.655172	0.920813		51.7172	0.655172	0.314869
52.7273	0.655172	15.1958		52.7273	0.655172	0.718261		52.7273	0.655172	0.412236
53.7374	0.655172	14.1371		53.7374	0.655172	0.499647		53.7374	0.655172	0.517612
54.7475	0.655172	12.9446		54.7475	0.655172	0.28312		54.7475	0.655172	0.616603
55.7576	0.655172	11.6608		55.7576	0.655172	0.0941567		55.7576	0.655172	0.690049
56.7677	0.655172	10.3402		56.7677	0.655172	-0.0448259		56.7677	0.655172	0.718124
57.7778	0.655172	9.03966		57.7778	0.655172	-0.123083		57.7778	0.655172	0.688495
58.7879	0.655172	7.80539		58.7879	0.655172	-0.143901		58.7879	0.655172	0.601201
59.798	0.655172	6.66695		59.798	0.655172	-0.120776		59.798	0.655172	0.469749
60.8081	0.655172	5.63991		60.8081	0.655172	-0.0724093		60.8081	0.655172	0.315614
61.8182	0.655172	4.73352		61.8182	0.655172	-0.0166258		61.8182	0.655172	0.161401
62.8283	0.655172	3.95485		62.8283	0.655172	0.0326015		62.8283	0.655172	0.0247552
63.8384	0.655172	3.30512		63.8384	0.655172	0.0669695		63.8384	0.655172	-0.0845848
64.8485	0.655172	2.77474		64.8485	0.655172	0.0840188		64.8485	0.655172	-0.164602
65.8586	0.655172	2.34287		65.8586	0.655172	0.0851548		65.8586	0.655172	-0.217923
66.8687	0.655172	1.98502		66.8687	0.655172	0.0738497		66.8687	0.655172	-0.249781
67.8788	0.655172	1.6929		67.8788	0.655172	0.051714		67.8788	0.655172	-0.265274
68.8889	0.655172	1.48219		68.8889	0.655172	0.0175861		68.8889	0.655172	-0.268481
69.899	0.655172	1.29243		69.899	0.655172	-0.0300427		69.899	0.655172	-0.262155
70.9091	0.655172	0.946561		70.9091	0.655172	-0.0856213		70.9091	0.655172	-0.24851
71.9192	0.655172	0.600979		71.9192	0.655172	-0.129376		71.9192	0.655172	-0.229175
72.9293	0.655172	0.421406		72.9293	0.655172	-0.133873		72.9293	0.655172	-0.205644
73.9394	0.655172	0.299203		73.9394	0.655172	-0.0870754		73.9394	0.655172	-0.179544
74.9495	0.655172	0.209987		74.9495	0.655172	-0.0066597		74.9495	0.655172	-0.152454
75.9596	0.655172	0.142847		75.9596	0.655172	0.0760202		75.9596	0.655172	-0.125975
76.9697	0.655172	0.0949569		76.9697	0.655172	0.138625		76.9697	0.655172	-0.101663
77.9798	0.655172	0.0686579		77.9798	0.655172	0.170192		77.9798	0.655172	-0.0806109
[truncated: 1,002 more rows]

## Sheet: Figure 4c
estimation		target
rho		T	t	E
0.335712		0	1	1500
0.329223		4.44444	0.215443	1455.56
0.345405		4.44444	1	1362.22
0.325349		8.88889	0.0464159	1411.11
0.349568		8.88889	1	1224.44
0.322995		13.3333	0.01	1366.67
0.348901		13.3333	1	1086.67
0.321623		17.7778	0.00215443	1322.22
0.351656		17.7778	1	948.889
0.321184		22.2222	0.00046416	1277.78
0.360803		22.2222	1	811.111
0.321858		26.6667	0.0001	1233.33
0.368881		26.6667	1	673.333
0.323915		31.1111	2.15e-05	1188.89
0.370206		31.1111	1	535.556
0.327611		35.5556	4.64e-06	1144.44
0.365313		35.5556	1	397.778
0.333111		40	1e-06	1100
0.341931		40	4.64e-06	1006.67
0.351831		40	2.15e-05	913.333
0.361708		40	0.0001	820
0.370134		40	0.00046416	726.667
0.375649		40	0.00215443	633.333
0.376874		40	0.01	540
0.373634		40	0.0464159	446.667
0.368075		40	0.215443	353.333
0.368236		40	1	260

## Sheet: Figure 4d
material-I-fullAB									material-II-66AB33VW							material-III-33AB66VW							material-IV-fullVVW											Tg-fit
sample1		sample2		concatenated	splineFit				sample1		concatenated	splineFit				sample1		concatenated	splineFit				sample1		sample2		sample3		concatenated	splineFit				Tg Fit		Experimental
T	tan_delta	T	tan_delta	T	tan_delta	T	tan_delta		T	tan_delta	T	tan_delta	T	tan_delta		T	tan_delta	T	tan_delta	T	tan_delta		T	tan_delta	T	tan_delta	T	tan_delta	T	tan_delta	T	tan_delta		Rho_est	Tg	Rho_exp	Tg
-12.5522	0.158949	-9.28384	0.232436	-12.5878	0.10004	-10	0.197632		-12.2248	0.0807198	-12.2415	0.0533776	-10	0.0641965		-13.4933	0.039841	-13.5599	0.0352651	-10	0.0322657		-13.1798	0.0244987	7.28528	0.04028	1.42151	0.0326922	-13.2259	0.0132116	-10	0.0184872		0	20	0	0.163
-12.5535	0.140506	-9.22255	0.205341	-12.5875	0.104924	-9.59401	0.203956		-12.2252	0.0723803	-12.2396	0.0501736	-9.13992	0.0661388		-13.5599	0.0352651	-13.5562	0.0276599	-9.08801	0.0339748		-13.2055	0.0219788	7.30825	0.0360119	1.4646	0.0284229	-13.2161	0.0190195	-8.8193	0.022563		0.001001	20	1	1
-12.5697	0.130352	-9.19244	0.191174	-12.584	0.117551	-9.18802	0.208254		-12.2195	0.0673661	-12.2318	0.0568934	-8.27983	0.0687095		-13.5461	0.0322188	-13.5545	0.0194341	-8.17602	0.0356134		-13.2058	0.0203607	7.31246	0.0333768	1.4811	0.0255978	-13.2148	0.0198	-7.6386	0.0262534		0.002002	20	0.416667	0.333333
-12.564	0.123182	-9.17084	0.181575	-12.583	0.112769	-8.78203	0.210841		-12.2182	0.0635556	-12.226	0.0550767	-7.41975	0.071887		-13.5523	0.0297279	-13.5523	0.0297279	-7.26402	0.0371848		-13.2161	0.0190195	7.31107	0.0313944	1.48016	0.0232518	-13.2145	0.0161409	-6.4579	0.02955		0.003003	20	0.833333	0.666667
-12.584	0.117551	-9.15278	0.17393	-12.5779	0.108812	-8.37604	0.212017		-12.2084	0.060431	-12.2252	0.0723803	-6.55967	0.0756492		-13.5483	0.0289164	-13.5483	0.0289164	-6.35203	0.0386927		-13.2148	0.0198	7.3142	0.0321485	1.47614	0.0211828	-13.2138	0.0149252	-5.27719	0.0324486		0.004004	20
-12.583	0.112769	-9.13866	0.170045	-12.5738	0.114575	-7.97005	0.212062		-12.218	0.0613838	-12.2248	0.0807198	-5.69959	0.079974		-13.5562	0.0276599	-13.5481	0.0259263	-5.44004	0.0401419		-13.2052	0.0187226	7.30921	0.0314689	1.46553	0.0216076	-13.2137	0.0174932	-4.09649	0.0349494		0.00500501	20
-12.5738	0.114575	-9.14692	0.163576	-12.5697	0.130352	-7.56406	0.211244		-12.226	0.0550767	-12.2195	0.0673661	-4.8395	0.0848389		-13.5481	0.0259263	-13.5461	0.0322188	-4.52805	0.0415375		-13.2137	0.0174932	7.3124	0.0294491	1.47329	0.0195723	-13.2058	0.0203607	-2.91579	0.0370562		0.00600601	20
-12.5779	0.108812	-9.13157	0.166001	-12.564	0.123182	-7.15808	0.209812		-12.2318	0.0568934	-12.2182	0.0635556	-3.97942	0.0902211		-13.5414	0.0242428	-13.542	0.0216771	-3.61605	0.0428853		-13.2145	0.0161409	7.30207	0.0275969	1.47578	0.0173109	-13.2055	0.0219788	-1.73509	0.0387769		0.00700701	20
-12.5875	0.104924	-9.12021	0.158958	-12.5535	0.140506	-6.75209	0.208003		-12.2415	0.0533776	-12.218	0.0613838	-3.11934	0.0960975		-13.542	0.0216771	-13.5414	0.0242428	-2.70406	0.0441917		-13.2138	0.0149252	7.3021	0.0258075	1.48409	0.0152311	-13.2052	0.0187226	-0.554389	0.0401229		0.00800801	20
-12.5878	0.10004	-9.12623	0.153481	-12.5522	0.158949	-6.3461	0.206036		-12.2396	0.0501736	-12.2084	0.060431	-2.25925	0.102445		-13.5545	0.0194341	-13.4933	0.039841	-1.79207	0.0454635		-13.2259	0.0132116	7.32043	0.0240885	1.48532	0.0129043	-13.1798	0.0244987	0.626312	0.041109		0.00900901	20
-11.9747	0.161965	-5.1538	0.311475	-11.9747	0.161965	-5.94011	0.204118		-11.6125	0.0817446	-11.6125	0.0817446	-1.39917	0.10924		-11.9014	0.0402316	-11.9014	0.0402316	-0.880078	0.0467081		-11.9482	0.023729	12.1363	0.0429513	7.56577	0.0353874	-11.9482	0.023729	1.80701	0.0417531		0.01001	20
-11.9167	0.144179	-4.81448	0.279163	-11.9167	0.144179	-5.53412	0.202439		-11.5547	0.0735819	-11.5547	0.0735819	-0.539088	0.116459		-11.7285	0.0358568	-11.7285	0.0358568	0.0319143	0.0479334		-11.7554	0.021492	12.7178	0.0393227	7.92483	0.0315722	-11.7554	0.021492	2.98771	0.0420763		0.011011	20
-11.8333	0.134146	-4.48976	0.263009	-11.8351	0.127136	-5.12813	0.201178		-11.5272	0.0686711	-11.5272	0.0686711	0.320995	0.124078		-11.6481	0.0328487	-11.6481	0.0328487	0.943907	0.0491475		-11.7151	0.0199768	12.8494	0.0368544	8.115	0.0287901	-11.7151	0.0199768	4.16842	0.0421024		0.012012	20
-11.8351	0.127136	-4.25509	0.251341	-11.8333	0.134146	-4.72214	0.200498		-11.5112	0.0648736	-11.5112	0.0648736	1.18108	0.132073		-11.6214	0.0304083	-11.6428	0.0291334	1.8559	0.0503591		-11.6892	0.0186748	12.9095	0.0348295	8.20952	0.0264329	-11.6892	0.0186748	5.34912	0.041858		0.013013	20
-11.8092	0.121458	-4.107	0.242411	-11.8092	0.121458	-4.31615	0.20055		-11.5051	0.0617135	-11.5051	0.0617135	2.04116	0.140421		-11.6428	0.0291334	-11.6214	0.0304083	2.76789	0.0515772		-11.6717	0.0196561	12.947	0.0331986	8.2535	0.0250595	-11.6717	0.0196561	6.52982	0.0413719		0.014014	20
-11.7977	0.118985	-3.99918	0.239565	-11.7977	0.118985	-3.91016	0.201472		-11.4911	0.0625942	-11.499	0.0564818	2.90124	0.149097		-11.6193	0.0292454	-11.6193	0.0292454	3.67988	0.0528112		-11.6396	0.017727	12.9748	0.0348089	8.30521	0.0239028	-11.662	0.0173879	7.71052	0.0406755		0.015015	20
-11.7675	0.119979	-3.93557	0.234283	-11.7675	0.119979	-3.50417	0.203387		-11.499	0.0564818	-11.4911	0.0625942	3.76133	0.158078		-11.6023	0.0272591	-11.6168	0.0247757	4.59188	0.0540705		-11.662	0.0173879	12.9881	0.0329925	8.32962	0.0229801	-11.6467	0.0130995	8.89122	0.0398021		0.016016	20
-11.763	0.11119	-3.8762	0.234277	-11.763	0.11119	-3.09818	0.206409		-11.4719	0.0580865	-11.4843	0.0515504	4.62141	0.167338		-11.6168	0.0247757	-11.6023	0.0272591	5.50387	0.055365		-11.637	0.015823	13.0097	0.0311229	8.35554	0.0206849	-11.6396	0.017727	10.0719	0.0387868		0.017017	20
-11.759	0.109096	-3.81318	0.224877	-11.759	0.109096	-2.69219	0.210638		-11.4684	0.054634	-11.4719	0.0580865	5.48149	0.176855		-11.5902	0.0222772	-11.5902	0.0222772	6.41586	0.0567048		-11.6252	0.0146317	13.0366	0.029105	8.38694	0.0182121	-11.637	0.015823	11.2526	0.0376666		0.018018	20
-11.736	0.104353	-3.7608	0.21756	-11.736	0.104353	-2.28621	0.216163		-11.4843	0.0515504	-11.4684	0.054634	6.34158	0.186603		-11.5657	0.0199795	-11.5657	0.0199795	7.32785	0.0581001		-11.6467	0.0130995	13.0559	0.0273437	8.41231	0.0159301	-11.6252	0.0146317	12.4333	0.0364799		0.019019	20
-8.50419	0.200098	9.70536	1.47871	-9.28384	0.232436	-1.88022	0.223061		-7.70914	0.0956999	-7.70914	0.0956999	7.20166	0.19656		-6.92318	0.0458293	-6.92318	0.0458293	8.23984	0.0595614		-0.49587	0.0292444	24.7709	0.0622954	19.8558	0.0513892	-0.49587	0.0292444	13.614	0.0352664		0.02002	20
-8.24276	0.180171	9.83806	1.21438	-9.22255	0.205341	-1.47423	0.231398		-7.36394	0.0872284	-7.36394	0.0872284	8.06174	0.2067		-6.51876	0.0411003	-6.51876	0.0411003	9.15184	0.0610991		-0.30513	0.0263831	25.0288	0.057375	20.0045	0.046167	-0.311613	0.022946	14.7947	0.0340672		0.021021	20
-8.08579	0.168921	9.9334	1.13747	-9.19244	0.191174	-1.06824	0.241231		-7.18646	0.0820696	-7.18646	0.0820696	8.92182	0.217		-6.32452	0.0378826	-6.32452	0.0378826	10.0638	0.0627239		-0.30673	0.0244886	25.0871	0.0541295	20.0001	0.0425924	-0.31108	0.0177266	15.9754	0.032924		0.022022	20
-8.04888	0.160575	9.96762	1.05495	-9.17084	0.181575	-0.662249	0.252604		-7.09779	0.0779512	-7.09779	0.0779512	9.78191	0.227436		-6.2771	0.0353051	-6.2771	0.0353051	10.9758	0.0644463		-0.311613	0.022946	25.09	0.0516044	20.0082	0.0396655	-0.309701	0.0213278	17.1561	0.0318794		0.023023	20
-7.93151	0.154434	9.97987	0.975205	-9.15278	0.17393	-0.256259	0.265553		-7.04519	0.0746099	-7.04519	0.0746099	10.642	0.237986		-6.19028	0.0329746	-6.19028	0.0329746	11.8878	0.066277		-0.309701	0.0213278	25.0532	0.049443	20.0173	0.0371486	-0.308166	0.0199778	18.3368	0.0309766		0.024024	20
-7.91457	0.148594	9.98938	0.895136	-9.14692	0.163576	0.14973	0.280102		-6.99655	0.068764	-6.99655	0.068764	11.5021	0.248624		-6.15012	0.0304983	-6.15012	0.0304983	12.7998	0.0682268		-0.308166	0.0199778	25.0316	0.0489451	20.0133	0.0337618	-0.30673	0.0244886	19.5175	0.0302592		0.025025	20
-7.90038	0.151334	9.99568	0.892763	-9.13866	0.170045	0.555719	0.296268		-6.95809	0.0688593	-6.95809	0.0688593	12.3622	0.259328		-6.1114	0.0278768	-6.11489	0.0264052	13.7118	0.070306		-0.302924	0.0186136	25.0277	0.0503257	20.0137	0.0320037	-0.30513	0.0263831	20.6982	0.0297709		0.026026	20
-7.85647	0.144636	9.98668	0.833097	-9.13157	0.166001	0.961708	0.314057		-6.94094	0.0643936	-6.94094	0.0643936	13.2222	0.270076		-6.11489	0.0264052	-6.1114	0.0278768	14.6238	0.0725254		-0.31108	0.0177266	25.0262	0.0469608	20.0155	0.0300403	-0.302924	0.0186136	21.8789	0.0295556		0.027027	20
-7.80636	0.14013	9.97349	0.811427	-9.12623	0.153481	1.3677	0.333468		-6.90925	0.0627424	-6.90925	0.0627424	14.0823	0.280843		-6.10641	0.0248045	-6.10641	0.0248045	15.5358	0.0748951		-0.29918	0.0168208	25.0175	0.0451896	19.9927	0.0282499	-0.299352	0.0155875	23.0596	0.0296568		0.028028	20
-7.76175	0.134512	9.9514	0.779643	-9.12021	0.158958	1.77369	0.35449		-6.87498	0.0605508	-6.87498	0.0605508	14.9424	0.291609		-6.08514	0.0229988	-6.08514	0.0229988	16.4478	0.0774255		-0.299352	0.0155875	24.998	0.0429947	20.004	0.026194	-0.29918	0.0168208	24.2403	0.0301177		0.029029	20
-0.81946	0.386378	19.7587	1.77395	-8.50419	0.200098	2.17968	0.377105		-0.563919	0.1416	-0.563919	0.1416	15.8025	0.302349		-0.04773	0.0578951	-0.04773	0.0578951	17.3598	0.0801266		9.92541	0.0391566	29.7445	0.0745608	29.7294	0.067803	1.42151	0.0326922	25.421	0.030981		0.03003	20
-0.697799	0.345531	19.8514	1.73144	-8.24276	0.180171	2.58566	0.401285		-0.42627	0.130902	-0.42627	0.130902	16.6626	0.313044		0.08028	0.0522897	0.08028	0.0522897	18.2718	0.0830082		10.0674	0.0355307	29.9229	0.0690665	29.9211	0.0624246	1.4646	0.0284229	26.6017	0.0322887		0.031031	20
-0.68429	0.321693	19.871	1.68834	-8.08579	0.168921	2.99165	0.426998		-0.379026	0.123787	-0.379026	0.123787	17.5227	0.32367		0.11382	0.0484934	0.11382	0.0484934	19.1838	0.0860798		10.0395	0.0331413	30.021	0.0655292	29.9916	0.0586454	1.46553	0.0216076	27.7824	0.0340816		0.032032	20
-0.658882	0.304533	19.9115	1.86324	-8.04888	0.160575	3.39764	0.454201		-0.33646	0.11836	-0.34003	0.109772	18.3827	0.334207		0.14647	0.0454907	0.14647	0.0454907	20.0957	0.0893507		10.0302	0.0312419	30.0475	0.0627821	30.002	0.0554814	1.47329	0.0195723	28.9631	0.0363997		0.033033	20
-0.658934	0.291363	19.9669	2.08615	-7.93151	0.154434	3.80363	0.482849		-0.30963	0.113875	-0.337389	0.107684	19.2428	0.344634		0.16145	0.0448987	0.16145	0.0448987	21.0077	0.0928299		10.0165	0.0296481	30.0551	0.0604114	30.0255	0.0527484	1.47578	0.0173109	30.1438	0.0392814		0.034034	20
-0.655112	0.280556	20.0058	1.9631	-7.91457	0.148594	4.20962	0.512884		-0.34003	0.109772	-0.33646	0.11836	20.1029	0.354931		0.179347	0.0417809	0.179347	0.0417809	21.9197	0.0965259		10.0101	0.0306191	30.084	0.0584505	30.0455	0.0519184	1.47614	0.0211828	31.3245	0.0427639		0.035035	20
-0.64666	0.287324	20.0215	1.86227	-7.90038	0.151334	4.61561	0.544249		-0.337389	0.107684	-0.32454	0.109806	20.963	0.365077		0.195237	0.0424273	0.195237	0.0424273	22.8317	0.100447		10.0104	0.02934	30.094	0.0603377	30.0381	0.048918	1.48016	0.0232518	32.5052	0.0468824		0.036036	20
-0.64288	0.265891	20.0328	1.8493	-7.85647	0.144636	5.0216	0.576875		-0.32454	0.109806	-0.316221	0.105984	21.8231	0.375053		0.204936	0.0393457	0.204936	0.0393457	23.7437	0.104601		9.99671	0.0276027	30.0961	0.0588116	30.0377	0.0487694	1.4811	0.0255978	33.6859	0.0516706		0.037037	20
-0.63944	0.26689	20.0549	1.74226	-7.80636	0.14013	5.42759	0.610691		-0.316221	0.105984	-0.30963	0.113875	22.6832	0.38484		0.21082	0.036462	0.21082	0.036462	24.6557	0.108994		9.98551	0.0258013	30.0857	0.0559652	30.0372	0.0461417	1.48409	0.0152311	34.8666	0.0571596		0.038038	20
-0.645183	0.255999	20.0554	1.64591	-7.76175	0.134512	5.83358	0.645619		-0.30131	0.100488	-0.30131	0.100488	23.5432	0.39442		0.22255	0.033887	0.22255	0.033887	25.5677	0.113635		9.99481	0.0240708	30.0879	0.0534952	30.0467	0.0430391	1.48532	0.0129043	36.0474	0.0633787		0.039039	20
4.90168	0.772039	29.8428	0.90258	-5.1538	0.311475	6.23957	0.681578		4.86469	0.204585	4.80349	0.186895	24.4033	0.403774		5.07029	0.0710113	4.99286	0.0601831	26.4797	0.118529		19.8944	0.0528335	34.7024	0.087296	39.7701	0.0980564	7.28528	0.04028	37.2281	0.0703547		0.04004	20
[truncated: 959 more rows]

## Sheet: Figure 4e
ANN estimation			Prony Series Fit
t	E		t	E
1e-15	1824.23		1e-15	1827.95
1.07e-15	1824.24		1.07e-15	1827.95
1.15e-15	1824.25		1.15e-15	1827.95
[truncated: 997 more rows]

[truncated: 24 more sheets: Figure 4f, Figure 5b, Figure 6a, Figure 6c, Figure 6d, Figure 6e, Supp. Fig. 8, Supp. Fig. 9, Supp. Fig. 10, Supp. Fig. 15, Supp. Fig. 22b, Supp. Fig. 22c, Supp. Fig. 22e, Supp. Fig. 22f, Supp. Fig. 23, Supp. Fig. 24, Supp. Fig. 25, Supp. Fig. 26a, Supp. Fig. 26b, Supp. Fig. 26c …]
